# Supplementary material for: Molecular Transducers of Human Skeletal Muscle Remodeling under Different Loading States
Source: Cell Rep. 2020 Aug 4;32(5):107980. doi: 10.1016/j.celrep.2020.107980 (PMC7408494; doi:10.1016/j.celrep.2020.107980)
Supplement: Data S1. Differential Gene Expression Data and Downstream Analyses, Related to Figures 1, 3, 5, 6, S2, and S3 [file mmc2.xlsx]

## Sheet: S1 - All DE probe-sets
Data S1. Differential Gene Expression Data and Downstream Analyses, Related to Figures 1, 3, 5, 6, S2, S3
Differential Expression - RT vs UL (SAMR 3.0 Analysis May 2019, 10,000 permutations (FDR<5%, FC>1.2))
Summary (after depreciated ensembl IDs removed)			By Gene ID	FL overlap relative to UTR
Transcript type	up-regulated	down-regulated	FL-ENST vs 3'UTR up	0.785
FL-ENST	4672	1653	FL-ENST vs 3'UTR down	0.35
FL-ENST Gene ID	1435	649
3'UTR ENST	2693	2371	FL-ENST vs 5'UTR up	0.73
3'UTR Gene ID	1162	1200	FL-ENST vs 5'UTR down	0.47
5'UTR ENST	1102	358
5'UTR Gene ID	553	206
FL-ENST Gene ID	Representative ENST	description	gene id	Fold Change	q-value(%)		3'UTR Gene ID	Representative ENST	description	gene id	Fold Change	q-value(%)		5'UTR Gene ID	Representative ENST	description	gene id	Fold Change	q-value(%)
ANKRD1	ENST00000371697	ankyrin repeat domain 1	ANKRD1	-5.20797	4.04826		ANKRD1	ENST00000371697	ankyrin repeat domain 1	ANKRD1	-6.05028	4.69373		CFAP61	ENST00000442372	cilia and flagella associated protein 61	CFAP61	-2.5962	3.51233
GDNF	ENST00000620847	glial cell derived neurotrophic factor	GDNF	-4.46915	4.04826		GDNF	ENST00000620847	glial cell derived neurotrophic factor	GDNF	-5.57872	2.51164		CLCN6	ENST00000312413	chloride voltage-gated channel 6	CLCN6	-2.19768	3.51233
CFAP61	ENST00000442372	cilia and flagella associated protein 61	CFAP61	-4.31856	1.60223		CFAP61	ENST00000442372	cilia and flagella associated protein 61	CFAP61	-4.20125	1.35032		CRNN	ENST00000271835	cornulin	CRNN	-1.87995	4.68755
IL18	ENST00000280357	interleukin 18	IL18	-3.8864	3.01263		MAP3K7CL	ENST00000399925	MAP3K7 C-terminal like	MAP3K7CL	-2.82428	3.44497		TP63	ENST00000320472	tumor protein p63	TP63	-1.79718	1.16888
CHRND	ENST00000412233	cholinergic receptor nicotinic delta subunit	CHRND	-2.07043	4.04826		CHRND	ENST00000412233	cholinergic receptor nicotinic delta subunit	CHRND	-2.29052	3.44497		ABCA5	ENST00000593253	ATP binding cassette subfamily A member 5	ABCA5	-1.70186	1.16888
UBE2W	ENST00000422906	ubiquitin conjugating enzyme E2 W	UBE2W	-1.9189	2.20178		KCNQ5	ENST00000629977	potassium voltage-gated channel subfamily Q member 5	KCNQ5	-2.23374	0.72838		ARPP21	ENST00000396481	cAMP regulated phosphoprotein 21	ARPP21	-1.64278	1.16888
RNASE11	ENST00000620912	ribonuclease A family member 11 (inactive)	RNASE11	-1.87733	4.04826		POLB_dn3utr	ENST00000517393	DNA polymerase beta	POLB_dn3utr	-2.07998	1.8206		MAP4	ENST00000633710	microtubule associated protein 4	MAP4	-1.64106	4.68755
KCNQ5	ENST00000629977	potassium voltage-gated channel subfamily Q member 5	KCNQ5	-1.86661	0.813361		MYH1	ENST00000226207	myosin heavy chain 1	MYH1	-2.06594	2.51164		GALNT15	ENST00000437509	polypeptide N-acetylgalactosaminyltransferase 15	GALNT15	-1.62439	4.68755
CDC42EP3	ENST00000611976	CDC42 effector protein 3	CDC42EP3	-1.82104	3.01263		PBDC1	ENST00000373357	polysaccharide biosynthesis domain containing 1	PBDC1	-2.05688	4.69373		TMEM140	ENST00000275767	transmembrane protein 140	TMEM140	-1.6241	3.51233
INPP4B	ENST00000630044	inositol polyphosphate-4-phosphatase type II B	INPP4B	-1.80023	3.01263		NSA2	ENST00000296802	NSA2, ribosome biogenesis homolog	NSA2	-2.01044	3.44497		CCHCR1	ENST00000507829	coiled-coil alpha-helical rod protein 1	CCHCR1	-1.60963	2.01718
MAP3K7CL	ENST00000341618	MAP3K7 C-terminal like	MAP3K7CL	-1.7931	4.04826		IZUMO1R	ENST00000440961	IZUMO1 receptor, JUNO	IZUMO1R	-2.00348	0.292349		MSTN	ENST00000260950	myostatin	MSTN	-1.60215	3.51233
TP63	ENST00000264731	tumor protein p63	TP63	-1.75878	1.14475		UBE2W	ENST00000419880	ubiquitin conjugating enzyme E2 W	UBE2W	-2.00142	1.8206		FGGY	ENST00000371212	FGGY carbohydrate kinase domain containing	FGGY	-1.6018	0.52756
APOD	ENST00000421243	apolipoprotein D	APOD	-1.73493	0.813361		APOD	ENST00000343267	apolipoprotein D	APOD	-1.99933	0.524189		SKP1	ENST00000520417	S-phase kinase associated protein 1	SKP1	-1.59694	3.51233
MSTN	ENST00000260950	myostatin	MSTN	-1.71903	0.813361		IFITM5	ENST00000382614	interferon induced transmembrane protein 5	IFITM5	-1.99072	0.976029		FOXO3	ENST00000540898	forkhead box O3	FOXO3	-1.59643	2.01718
SPECC1L	ENST00000440893	sperm antigen with calponin homology and coiled-coil domains 1 like	SPECC1L	-1.68356	2.20178		MYPOP	ENST00000322217	Myb related transcription factor, partner of profilin	MYPOP	-1.97391	3.44497		APOD	ENST00000343267	apolipoprotein D	APOD	-1.58625	4.68755
RPL10	ENST00000406022	ribosomal protein L10	RPL10	-1.68201	4.04826		DHRS7	ENST00000216500	dehydrogenase/reductase 7	DHRS7	-1.97086	0.976029		C1QB	ENST00000510260	complement C1q B chain	C1QB	-1.57214	4.68755
ARRDC2	ENST00000595712	arrestin domain containing 2	ARRDC2	-1.67848	2.20178		BLOC1S6	ENST00000568597	biogenesis of lysosomal organelles complex 1 subunit 6	BLOC1S6	-1.95827	2.51164		KLF10	ENST00000395884	Kruppel like factor 10	KLF10	-1.57101	3.51233
PDE4DIP	ENST00000528129	phosphodiesterase 4D interacting protein	PDE4DIP	-1.6425	0		TRDN	ENST00000361029	triadin	TRDN	-1.94406	0		SLITRK1	ENST00000377084	SLIT and NTRK like family member 1	SLITRK1	-1.55746	3.51233
ABCA5	ENST00000593253	ATP binding cassette subfamily A member 5	ABCA5	-1.63167	0.143933		SYNPO2	ENST00000434046	synaptopodin 2	SYNPO2	-1.92599	4.69373		ABCA10	ENST00000269081	ATP binding cassette subfamily A member 10	ABCA10	-1.54245	2.6347
ABCA10	ENST00000524273	ATP binding cassette subfamily A member 10	ABCA10	-1.63154	0.293425		BACH2	ENST00000343122	BTB domain and CNC homolog 2	BACH2	-1.91074	2.51164		UBE2E3	ENST00000602499	ubiquitin conjugating enzyme E2 E3	UBE2E3	-1.53183	4.68755
IMPAD1	ENST00000520392	inositol monophosphatase domain containing 1	IMPAD1	-1.60852	1.14475		KIAA1109_dn3utr	ENST00000446180	KIAA1109	KIAA1109_dn3utr	-1.90606	1.35032		NME9	ENST00000492993	NME/NM23 family member 9	NME9	-1.5168	3.51233
SKP1	ENST00000520417	S-phase kinase associated protein 1	SKP1	-1.59155	0.577736		ZNF157	ENST00000377073	zinc finger protein 157	ZNF157	-1.88153	1.35032		SIMC1	ENST00000443967	SUMO interacting motifs containing 1	SIMC1	-1.49466	4.68755
TVP23C-CDRT4	ENST00000518506	TVP23C-CDRT4 readthrough	TVP23C-CDRT4	-1.56854	0.813361		PPP2R5C	ENST00000554137	protein phosphatase 2 regulatory subunit B'gamma	PPP2R5C	-1.87472	3.44497		SMUG1	ENST00000401977	single-strand-selective monofunctional uracil-DNA glycosylase 1	SMUG1	-1.47934	4.68755
PFN2	ENST00000461930	profilin 2	PFN2	-1.56708	2.20178		FAM175A	ENST00000515303	family with sequence similarity 175 member A	FAM175A	-1.86397	1.8206		MYH4	ENST00000255381	myosin heavy chain 4	MYH4	-1.47002	2.01718
UBE2E3	ENST00000602499	ubiquitin conjugating enzyme E2 E3	UBE2E3	-1.56097	0.407557		CDC42EP3	ENST00000611976	CDC42 effector protein 3	CDC42EP3	-1.84583	2.51164		PPM1L	ENST00000464260	protein phosphatase, Mg2+/Mn2+ dependent 1L	PPM1L	-1.46092	2.01718
HOMER2	ENST00000558090	homer scaffolding protein 2	HOMER2	-1.5545	3.01263		SLC5A1	ENST00000543737	solute carrier family 5 member 1	SLC5A1	-1.83967	0.292349		SOX6	ENST00000528429	SRY-box 6	SOX6	-1.44778	3.51233
HDAC4	ENST00000430200	histone deacetylase 4	HDAC4	-1.55236	4.04826		TXNRD1	ENST00000526950	thioredoxin reductase 1	TXNRD1	-1.8173	3.44497		CYP4B1	ENST00000526297	cytochrome P450 family 4 subfamily B member 1	CYP4B1	-1.4246	0.817874
PATJ	ENST00000307297	PATJ, crumbs cell polarity complex component	PATJ	-1.54795	0.813361		SPIDR	ENST00000522222	scaffolding protein involved in DNA repair	SPIDR	-1.81101	3.44497		LIFR	ENST00000263409	leukemia inhibitory factor receptor alpha	LIFR	-1.40274	1.50491
SLC22A3	ENST00000275300	solute carrier family 22 member 3	SLC22A3	-1.54745	3.01263		HUS1B	ENST00000380907	HUS1 checkpoint clamp component B	HUS1B	-1.80831	1.8206		ATXN7L1	ENST00000472195	ataxin 7 like 1	ATXN7L1	-1.40222	3.51233
RPS27	ENST00000392558	ribosomal protein S27	RPS27	-1.53345	1.14475		PFKFB3	ENST00000317350	6-phosphofructo-2-kinase/fructose-2,6-biphosphatase 3	PFKFB3	-1.80761	1.8206		BATF	ENST00000555504	basic leucine zipper ATF-like transcription factor	BATF	-1.38881	1.50491
TMEM140	ENST00000275767	transmembrane protein 140	TMEM140	-1.51758	1.60223		ARPP21	ENST00000438071	cAMP regulated phosphoprotein 21	ARPP21	-1.80518	1.8206		SOCS6	ENST00000582322	suppressor of cytokine signaling 6	SOCS6	-1.38293	0.817874
GLRX	ENST00000508780	glutaredoxin	GLRX	-1.51383	0		GALNT15	ENST00000339732	polypeptide N-acetylgalactosaminyltransferase 15	GALNT15	-1.7939	0.138866		TAS2R4	ENST00000247881	taste 2 receptor member 4	TAS2R4	-1.38252	2.6347
OR5AU1	ENST00000304418	olfactory receptor family 5 subfamily AU member 1	OR5AU1	-1.50634	4.04826		OR6C65	ENST00000379665	olfactory receptor family 6 subfamily C member 65	OR6C65	-1.7885	4.69373		GDAP1	ENST00000434412	ganglioside induced differentiation associated protein 1	GDAP1	-1.37998	0.817874
MPP6	ENST00000464384	membrane palmitoylated protein 6	MPP6	-1.49647	3.01263		ZNF626	ENST00000291750	zinc finger protein 626	ZNF626	-1.78217	2.51164		SLC16A10	ENST00000368850	solute carrier family 16 member 10	SLC16A10	-1.37641	4.68755
ARPP21	ENST00000441454	cAMP regulated phosphoprotein 21	ARPP21	-1.4954	0.813361		ABCA10	ENST00000524273	ATP binding cassette subfamily A member 10	ABCA10	-1.77875	0.138866		CPEB4	ENST00000334035	cytoplasmic polyadenylation element binding protein 4	CPEB4	-1.37559	4.68755
PPM1L	ENST00000295839	protein phosphatase, Mg2+/Mn2+ dependent 1L	PPM1L	-1.4943	0.143933		ABCA9	ENST00000495634	ATP binding cassette subfamily A member 9	ABCA9	-1.77512	4.69373		KCNN3	ENST00000361147	potassium calcium-activated channel subfamily N member 3	KCNN3	-1.36916	3.51233
SAA2	ENST00000528349	serum amyloid A2	SAA2	-1.48888	4.04826		TP63	ENST00000418709	tumor protein p63	TP63	-1.76802	1.8206		C20orf196	ENST00000445603	chromosome 20 open reading frame 196	C20orf196	-1.36461	3.51233
ST13	ENST00000413424	suppression of tumorigenicity 13 (colon carcinoma) (Hsp70 interacting protein)	ST13	-1.48671	1.60223		ZNRF2	ENST00000323037	zinc and ring finger 2	ZNRF2	-1.75409	3.44497		ATP6V0D2	ENST00000523635	ATPase H+ transporting V0 subunit d2	ATP6V0D2	-1.36426	0.817874
ADH1B	ENST00000506651	alcohol dehydrogenase 1B (class I), beta polypeptide	ADH1B	-1.48344	0.577736		KMT2E	ENST00000479838	lysine methyltransferase 2E	KMT2E	-1.73476	4.69373		PATJ	ENST00000371158	PATJ, crumbs cell polarity complex component	PATJ	-1.36301	3.51233
TSPAN7	ENST00000480976	tetraspanin 7	TSPAN7	-1.48333	0.813361		HDAC4	ENST00000430200	histone deacetylase 4	HDAC4	-1.7303	1.35032		TRAV1-1	ENST00000542354	T cell receptor alpha variable 1-1	TRAV1-1	-1.36288	0.52756
AL157392.5	ENST00000601460	0	AL157392.5	-1.48298	4.04826		C2orf40	ENST00000409944	chromosome 2 open reading frame 40	C2orf40	-1.72726	2.51164		MS4A10	ENST00000308287	membrane spanning 4-domains A10	MS4A10	-1.36013	2.6347
BACH2	ENST00000406998	BTB domain and CNC homolog 2	BACH2	-1.48197	4.04826		IP6K3	ENST00000293756	inositol hexakisphosphate kinase 3	IP6K3	-1.72398	0.976029		HBP1	ENST00000497535	HMG-box transcription factor 1	HBP1	-1.35065	2.01718
RPL15	ENST00000354811	ribosomal protein L15	RPL15	-1.48184	1.14475		ARRDC2	ENST00000222250	arrestin domain containing 2	ARRDC2	-1.71528	0.976029		ZNF219	ENST00000553296	zinc finger protein 219	ZNF219	-1.33794	3.51233
HNRNPC	ENST00000556226	heterogeneous nuclear ribonucleoprotein C (C1/C2)	HNRNPC	-1.4792	4.04826		YPEL3	ENST00000562641	yippee like 3	YPEL3	-1.71385	2.51164		ANKHD1	ENST00000360839	ankyrin repeat and KH domain containing 1	ANKHD1	-1.33667	2.6347
NANOS1	ENST00000340087	nanos C2HC-type zinc finger 1	NANOS1	-1.4792	1.14475		DDIT4	ENST00000307365	DNA damage inducible transcript 4	DDIT4	-1.70332	3.44497		FOLR3	ENST00000622388	folate receptor 3	FOLR3	-1.33633	4.68755
DHRS7	ENST00000536410	dehydrogenase/reductase 7	DHRS7	-1.47552	0.577736		CFLAR	ENST00000494258	CASP8 and FADD like apoptosis regulator	CFLAR	-1.7033	0		RSF1	ENST00000308488	remodeling and spacing factor 1	RSF1	-1.33236	2.01718
SVIP	ENST00000354193	small VCP interacting protein	SVIP	-1.4713	0.212722		IMPAD1	ENST00000520392	inositol monophosphatase domain containing 1	IMPAD1	-1.69155	1.35032		ANP32E	ENST00000533654	acidic nuclear phosphoprotein 32 family member E	ANP32E	-1.33091	4.68755
KRTAP5-8	ENST00000398534	keratin associated protein 5-8	KRTAP5-8	-1.4699	1.14475		SLMAP	ENST00000438794	sarcolemma associated protein	SLMAP	-1.69063	1.35032		BVES	ENST00000446408	blood vessel epicardial substance	BVES	-1.32554	3.51233
NXF2B	ENST00000618881	nuclear RNA export factor 2B	NXF2B	-1.45989	1.14475		CYP4B1	ENST00000271153	cytochrome P450 family 4 subfamily B member 1	CYP4B1	-1.68288	4.69373		RNF186	ENST00000375121	ring finger protein 186	RNF186	-1.32416	1.16888
GALNT15	ENST00000617544	polypeptide N-acetylgalactosaminyltransferase 15	GALNT15	-1.45932	0.143933		SLC22A3	ENST00000275300	solute carrier family 22 member 3	SLC22A3	-1.68153	4.69373		BTRC	ENST00000408038	beta-transducin repeat containing E3 ubiquitin protein ligase	BTRC	-1.32265	3.51233
MYH14	ENST00000601313	myosin heavy chain 14	MYH14	-1.45731	1.14475		AMOTL2	ENST00000513145	angiomotin like 2	AMOTL2	-1.67339	1.8206		HERC3	ENST00000264345	HECT and RLD domain containing E3 ubiquitin protein ligase 3	HERC3	-1.31972	2.01718
SLC16A10	ENST00000368850	solute carrier family 16 member 10	SLC16A10	-1.45231	0.813361		DICER1	ENST00000532939	dicer 1, ribonuclease III	DICER1	-1.66761	1.35032		FILIP1	ENST00000393004	filamin A interacting protein 1	FILIP1	-1.31448	2.01718
ATRNL1	ENST00000355044	attractin like 1	ATRNL1	-1.44747	1.14475		ABCA5	ENST00000392676	ATP binding cassette subfamily A member 5	ABCA5	-1.6663	0.39198		TSC22D1	ENST00000611198	TSC22 domain family member 1	TSC22D1	-1.30724	3.51233
ADH1C	ENST00000511397	alcohol dehydrogenase 1C (class I), gamma polypeptide	ADH1C	-1.44636	0.813361		SCAPER	ENST00000538941	S-phase cyclin A associated protein in the ER	SCAPER	-1.66475	1.35032		SLC11A2	ENST00000547688	solute carrier family 11 member 2	SLC11A2	-1.30632	3.51233
ALDH2	ENST00000549106	aldehyde dehydrogenase 2 family (mitochondrial)	ALDH2	-1.4424	0.293425		SERP1	ENST00000491660	stress associated endoplasmic reticulum protein 1	SERP1	-1.65996	3.44497		APC	ENST00000257430	APC, WNT signaling pathway regulator	APC	-1.30628	2.6347
B3GALT1	ENST00000392690	beta-1,3-galactosyltransferase 1	B3GALT1	-1.43803	4.04826		TMEM64	ENST00000418210	transmembrane protein 64	TMEM64	-1.6555	2.51164		H3F3B	ENST00000254810	H3 histone family member 3B	H3F3B	-1.30185	3.51233
CLIP1	ENST00000535290	CAP-Gly domain containing linker protein 1	CLIP1	-1.43218	4.04826		OR2Z1	ENST00000324060	olfactory receptor family 2 subfamily Z member 1	OR2Z1	-1.64801	4.69373		USO1	ENST00000264904	USO1 vesicle transport factor	USO1	-1.30122	2.01718
TMEM64	ENST00000418210	transmembrane protein 64	TMEM64	-1.43138	4.04826		INPP4B	ENST00000506000	inositol polyphosphate-4-phosphatase type II B	INPP4B	-1.64565	0.976029		SLC7A6	ENST00000562727	solute carrier family 7 member 6	SLC7A6	-1.29822	2.01718
CYP4B1	ENST00000526297	cytochrome P450 family 4 subfamily B member 1	CYP4B1	-1.42379	0.212722		PFN2	ENST00000494827	profilin 2	PFN2	-1.64514	1.8206		MYPN	ENST00000540630	myopalladin	MYPN	-1.28852	2.6347
HS6ST2	ENST00000370836	heparan sulfate 6-O-sulfotransferase 2	HS6ST2	-1.4226	3.01263		TUBE1	ENST00000368662	tubulin epsilon 1	TUBE1	-1.64356	4.69373		GPD2	ENST00000409125	glycerol-3-phosphate dehydrogenase 2	GPD2	-1.28409	1.16888
CNTFR	ENST00000417345	ciliary neurotrophic factor receptor	CNTFR	-1.41378	4.04826		FGGY	ENST00000430447	FGGY carbohydrate kinase domain containing	FGGY	-1.64317	1.8206		KCNQ5	ENST00000355194	potassium voltage-gated channel subfamily Q member 5	KCNQ5	-1.28349	4.68755
GPR151	ENST00000311104	G protein-coupled receptor 151	GPR151	-1.40778	0.577736		TTF2	ENST00000369466	transcription termination factor 2	TTF2	-1.64297	4.69373		AASS	ENST00000393376	aminoadipate-semialdehyde synthase	AASS	-1.27761	4.68755
SLC5A1	ENST00000543737	solute carrier family 5 member 1	SLC5A1	-1.4052	0.407557		PATJ	ENST00000613764	PATJ, crumbs cell polarity complex component	PATJ	-1.63476	2.51164		FAM126B	ENST00000453765	family with sequence similarity 126 member B	FAM126B	-1.27717	1.16888
RRAS2	ENST00000534746	related RAS viral (r-ras) oncogene homolog 2	RRAS2	-1.40423	1.60223		RBM4	ENST00000506523	RNA binding motif protein 4	RBM4	-1.63329	1.35032		HMOX2	ENST00000398595	heme oxygenase 2	HMOX2	-1.2744	1.50491
OR10H2	ENST00000305899	olfactory receptor family 10 subfamily H member 2	OR10H2	-1.40186	2.20178		NF1	ENST00000431387	neurofibromin 1	NF1	-1.63101	2.51164		CDKAL1	ENST00000274695	CDK5 regulatory subunit associated protein 1 like 1	CDKAL1	-1.27159	0.52756
AP3S2	ENST00000558806	adaptor related protein complex 3 sigma 2 subunit	AP3S2	-1.40158	0.407557		LRRC23	ENST00000436789	leucine rich repeat containing 23	LRRC23	-1.63048	0.976029		ZSCAN22	ENST00000329665	zinc finger and SCAN domain containing 22	ZSCAN22	-1.27034	1.16888
KHDRBS3	ENST00000521461	KH RNA binding domain containing, signal transduction associated 3	KHDRBS3	-1.39685	0.813361		MSTN	ENST00000260950	myostatin	MSTN	-1.63013	0.72838		TXNIP	ENST00000582401	thioredoxin interacting protein	TXNIP	-1.26938	2.6347
IP6K3	ENST00000293756	inositol hexakisphosphate kinase 3	IP6K3	-1.39605	3.01263		EIF3H	ENST00000276682	eukaryotic translation initiation factor 3 subunit H	EIF3H	-1.63002	0		FBXW7	ENST00000296555	F-box and WD repeat domain containing 7	FBXW7	-1.2687	4.68755
PARM1	ENST00000307428	prostate androgen-regulated mucin-like protein 1	PARM1	-1.39369	0.577736		IGIP	ENST00000333305	IgA inducing protein	IGIP	-1.62742	4.69373		DMD	ENST00000378677	dystrophin	DMD	-1.268	3.51233
LONRF3	ENST00000439603	LON peptidase N-terminal domain and ring finger 3	LONRF3	-1.39157	0.577736		KHDRBS3	ENST00000521461	KH RNA binding domain containing, signal transduction associated 3	KHDRBS3	-1.62469	0.39198		BCAR3	ENST00000370244	breast cancer anti-estrogen resistance 3	BCAR3	-1.26409	1.16888
GPD2	ENST00000540309	glycerol-3-phosphate dehydrogenase 2	GPD2	-1.39003	0.293425		KLRG2	ENST00000393039	killer cell lectin like receptor G2	KLRG2	-1.62405	1.8206		TIPARP	ENST00000473702	TCDD inducible poly(ADP-ribose) polymerase	TIPARP	-1.26285	0.52756
KDM7A	ENST00000397560	lysine demethylase 7A	KDM7A	-1.3895	4.04826		CHMP1B	ENST00000526991	charged multivesicular body protein 1B	CHMP1B	-1.61937	3.44497		ZC3H11A	ENST00000495527	zinc finger CCCH-type containing 11A	ZC3H11A	-1.2626	2.6347
ABCA6	ENST00000590645	ATP binding cassette subfamily A member 6	ABCA6	-1.38898	3.01263		CKAP2	ENST00000378034	cytoskeleton associated protein 2	CKAP2	-1.61552	4.69373		RBFOX1	ENST00000355637	RNA binding protein, fox-1 homolog 1	RBFOX1	-1.26235	2.6347
OR6C1	ENST00000379668	olfactory receptor family 6 subfamily C member 1	OR6C1	-1.38676	4.04826		CTU1	ENST00000421832	cytosolic thiouridylase subunit 1	CTU1	-1.61202	4.69373		MED4	ENST00000378586	mediator complex subunit 4	MED4	-1.25878	3.51233
TSC22D1	ENST00000486464	TSC22 domain family member 1	TSC22D1	-1.38536	1.60223		MPP6	ENST00000222644	membrane palmitoylated protein 6	MPP6	-1.61186	1.35032		PEX5	ENST00000536883	peroxisomal biogenesis factor 5	PEX5	-1.25811	2.01718
ZNF814	ENST00000597348	zinc finger protein 814	ZNF814	-1.38454	0.813361		MYO9A	ENST00000424560	myosin IXA	MYO9A	-1.61075	3.44497		PCM1	ENST00000524226	pericentriolar material 1	PCM1	-1.25637	2.01718
PRKAA2	ENST00000610361	protein kinase AMP-activated catalytic subunit alpha 2	PRKAA2	-1.38392	0.212722		HDAC8	ENST00000373571	histone deacetylase 8	HDAC8	-1.61055	1.8206		DENND2C	ENST00000393277	DENN domain containing 2C	DENND2C	-1.25395	0.817874
TMC4	ENST00000446291	transmembrane channel like 4	TMC4	-1.37865	0.813361		BRI3	ENST00000491463	brain protein I3	BRI3	-1.6104	0.72838		MBNL1	ENST00000459747	muscleblind like splicing regulator 1	MBNL1	-1.25212	3.51233
ADAM20	ENST00000256389	ADAM metallopeptidase domain 20	ADAM20	-1.37652	3.01263		LONRF3	ENST00000422289	LON peptidase N-terminal domain and ring finger 3	LONRF3	-1.6093	0.72838		RPL7	ENST00000431653	ribosomal protein L7	RPL7	-1.2513	4.68755
PRRG1	ENST00000449135	proline rich and Gla domain 1	PRRG1	-1.37253	0.120159		CLTC	ENST00000475458	clathrin heavy chain	CLTC	-1.60834	2.51164		CLDN1	ENST00000295522	claudin 1	CLDN1	-1.25064	4.68755
SYNE1	ENST00000610489	spectrin repeat containing nuclear envelope protein 1	SYNE1	-1.37123	0.293425		TUBA4B	ENST00000490341	tubulin alpha 4b	TUBA4B	-1.60737	0.39198		TMEM18	ENST00000281017	transmembrane protein 18	TMEM18	-1.25008	4.68755
KLF10	ENST00000395884	Kruppel like factor 10	KLF10	-1.37045	0.212722		ADH1B	ENST00000506651	alcohol dehydrogenase 1B (class I), beta polypeptide	ADH1B	-1.6055	0.976029		PIK3R1	ENST00000521657	phosphoinositide-3-kinase regulatory subunit 1	PIK3R1	-1.2493	2.6347
TSPYL2	ENST00000578306	TSPY like 2	TSPYL2	-1.36745	3.01263		SETBP1	ENST00000426838	SET binding protein 1	SETBP1	-1.60136	0.292349		ZBED6	ENST00000545588	zinc finger BED-type containing 6	ZBED6	-1.2493	3.51233
FOXO3	ENST00000540898	forkhead box O3	FOXO3	-1.36688	0.075527		DCP2	ENST00000513585	decapping mRNA 2	DCP2	-1.59958	3.44497		RNPC3	ENST00000531883	RNA binding region (RNP1, RRM) containing 3	RNPC3	-1.24704	4.68755
TMEM50B	ENST00000441128	transmembrane protein 50B	TMEM50B	-1.36428	0.813361		RPS3	ENST00000278572	ribosomal protein S3	RPS3	-1.59949	3.44497		ATG9A	ENST00000434939	autophagy related 9A	ATG9A	-1.24566	3.51233
ABCA9	ENST00000585714	ATP binding cassette subfamily A member 9	ABCA9	-1.36323	0.577736		MAP2K5	ENST00000439036	mitogen-activated protein kinase kinase 5	MAP2K5	-1.59714	0.976029		CACNA2D3	ENST00000492460	calcium voltage-gated channel auxiliary subunit alpha2delta 3	CACNA2D3	-1.24335	3.51233
SYNGR2	ENST00000589183	synaptogyrin 2	SYNGR2	-1.36138	2.20178		TSC22D1	ENST00000486464	TSC22 domain family member 1	TSC22D1	-1.59591	0.39198		NRAP	ENST00000359988	nebulin related anchoring protein	NRAP	-1.24147	0
PINX1	ENST00000524061	PIN2/TERF1 interacting, telomerase inhibitor 1	PINX1	-1.35467	2.20178		CLCN4	ENST00000380829	chloride voltage-gated channel 4	CLCN4	-1.59551	0.524189		DENND5B	ENST00000536562	DENN domain containing 5B	DENND5B	-1.23855	3.51233
ERBB4	ENST00000435846	erb-b2 receptor tyrosine kinase 4	ERBB4	-1.35428	1.60223		ALDH2	ENST00000416293	aldehyde dehydrogenase 2 family (mitochondrial)	ALDH2	-1.59231	0.72838		CLOCK	ENST00000381322	clock circadian regulator	CLOCK	-1.2381	4.68755
HSPB1	ENST00000429938	heat shock protein family B (small) member 1	HSPB1	-1.35128	4.04826		ERH	ENST00000555373	enhancer of rudimentary homolog (Drosophila)	ERH	-1.5897	0.39198		NDRG1	ENST00000520943	N-myc downstream regulated 1	NDRG1	-1.23611	2.6347
SNRPG	ENST00000413456	small nuclear ribonucleoprotein polypeptide G	SNRPG	-1.34886	3.01263		CCNG2	ENST00000316355	cyclin G2	CCNG2	-1.58956	2.51164		GARNL3	ENST00000439286	GTPase activating Rap/RanGAP domain like 3	GARNL3	-1.23538	3.51233
TMEM170B	ENST00000379426	transmembrane protein 170B	TMEM170B	-1.34701	2.20178		ATRNL1	ENST00000355044	attractin like 1	ATRNL1	-1.58942	1.8206		USP9Y	ENST00000338981	ubiquitin specific peptidase 9, Y-linked	USP9Y	-1.23524	4.68755
ABCC4	ENST00000536256	ATP binding cassette subfamily C member 4	ABCC4	-1.34692	0.577736		RPS27	ENST00000392558	ribosomal protein S27	RPS27	-1.58906	1.35032		RAD9A	ENST00000621995	RAD9 checkpoint clamp component A	RAD9A	-1.23508	3.51233
SARNP	ENST00000552884	SAP domain containing ribonucleoprotein	SARNP	-1.34579	3.01263		PIGK	ENST00000359130	phosphatidylinositol glycan anchor biosynthesis class K	PIGK	-1.58892	1.8206		BBX	ENST00000425868	BBX, HMG-box containing	BBX	-1.23128	1.50491
TUBB	ENST00000330914	tubulin beta class I	TUBB	-1.34524	0.046048		AFDN	ENST00000423229	afadin, adherens junction formation factor	AFDN	-1.58884	3.44497		CTNNA1_5utrdn	ENST00000524127	catenin alpha 1	CTNNA1_5utrdn	-1.22571	4.68755
BCL2L14	ENST00000586576	BCL2 like 14	BCL2L14	-1.34299	3.01263		SYNGR2	ENST00000589183	synaptogyrin 2	SYNGR2	-1.5887	0.39198		VPS8	ENST00000453056	VPS8, CORVET complex subunit	VPS8	-1.22488	4.68755
SORT1	ENST00000471996	sortilin 1	SORT1	-1.34099	1.60223		CPEB4	ENST00000519835	cytoplasmic polyadenylation element binding protein 4	CPEB4	-1.58748	2.51164		LONRF3	ENST00000304778	LON peptidase N-terminal domain and ring finger 3	LONRF3	-1.22419	4.68755
RBM8A	ENST00000583313	RNA binding motif protein 8A	RBM8A	-1.33958	0.813361		GALNT11_dn3utr	ENST00000422997	polypeptide N-acetylgalactosaminyltransferase 11	GALNT11_dn3utr	-1.58685	1.35032		SLC25A16	ENST00000609923	solute carrier family 25 member 16	SLC25A16	-1.22399	4.68755
BACH1	ENST00000548219	BTB domain and CNC homolog 1	BACH1	-1.33945	1.14475		RNF115	ENST00000582693	ring finger protein 115	RNF115	-1.58678	4.69373		PDE6H	ENST00000266395	phosphodiesterase 6H	PDE6H	-1.22333	0
PM20D2	ENST00000275072	peptidase M20 domain containing 2	PM20D2	-1.33775	4.04826		PIR	ENST00000380420	pirin	PIR	-1.58595	1.35032		TMEM182	ENST00000454536	transmembrane protein 182	TMEM182	-1.22262	2.01718
STRIP2	ENST00000435494	striatin interacting protein 2	STRIP2	-1.33709	4.04826		ATP8A1	ENST00000515872	ATPase phospholipid transporting 8A1	ATP8A1	-1.58486	0.39198		MIEF2	ENST00000395703	mitochondrial elongation factor 2	MIEF2	-1.21862	1.50491
TRMT112	ENST00000535750	tRNA methyltransferase 11-2 homolog (S. cerevisiae)	TRMT112	-1.33586	3.01263		TPRG1	ENST00000433971	tumor protein p63 regulated 1	TPRG1	-1.58421	4.69373		NCOA4	ENST00000583565	nuclear receptor coactivator 4	NCOA4	-1.2176	4.68755
ZNF772	ENST00000356584	zinc finger protein 772	ZNF772	-1.33476	0.577736		COX17	ENST00000497116	COX17, cytochrome c oxidase copper chaperone	COX17	-1.58166	4.69373		SCAPER	ENST00000568382	S-phase cyclin A associated protein in the ER	SCAPER	-1.21578	2.6347
KRTAP6-2	ENST00000334897	keratin associated protein 6-2	KRTAP6-2	-1.3343	4.04826		KLHL24	ENST00000476808	kelch like family member 24	KLHL24	-1.57779	2.51164		TSC22D3	ENST00000372384	TSC22 domain family member 3	TSC22D3	-1.21447	4.68755
SYNPO2	ENST00000429713	synaptopodin 2	SYNPO2	-1.33302	4.04826		SVIP	ENST00000354193	small VCP interacting protein	SVIP	-1.57534	0.292349		SGCG	ENST00000218867	sarcoglycan gamma	SGCG	-1.21398	3.51233
BLCAP	ENST00000432507	bladder cancer associated protein	BLCAP	-1.33113	3.01263		ELK1	ENST00000343894	ELK1, ETS transcription factor	ELK1	-1.57395	4.69373		MAP2K5	ENST00000340972	mitogen-activated protein kinase kinase 5	MAP2K5	-1.21343	3.51233
NME9	ENST00000474690	NME/NM23 family member 9	NME9	-1.3311	4.04826		ASB8	ENST00000535988	ankyrin repeat and SOCS box containing 8	ASB8	-1.57375	1.35032		ACOT1	ENST00000311148	acyl-CoA thioesterase 1	ACOT1	-1.21176	1.50491
MAP4	ENST00000434267	microtubule associated protein 4	MAP4	-1.33086	0.813361		B4GALNT1	ENST00000552350	beta-1,4-N-acetyl-galactosaminyltransferase 1	B4GALNT1	-1.5736	0.976029		ATL2	ENST00000402054	atlastin GTPase 2	ATL2	-1.21015	0.340445
CPEB4	ENST00000334035	cytoplasmic polyadenylation element binding protein 4	CPEB4	-1.32993	2.20178		SOX6	ENST00000530378	SRY-box 6	SOX6	-1.57163	0		MYNN	ENST00000349841	myoneurin	MYNN	-1.20927	1.50491
FMO2	ENST00000483192	flavin containing monooxygenase 2	FMO2	-1.32911	0.813361		TLE3	ENST00000537387	transducin like enhancer of split 3	TLE3	-1.57074	2.51164		THRAP3	ENST00000478853	thyroid hormone receptor associated protein 3	THRAP3	-1.20822	2.01718
SLC7A6	ENST00000562727	solute carrier family 7 member 6	SLC7A6	-1.32849	0.212722		SLC16A10	ENST00000368851	solute carrier family 16 member 10	SLC16A10	-1.56996	0.976029		CDK5RAP2	ENST00000482047	CDK5 regulatory subunit associated protein 2	CDK5RAP2	-1.20776	1.50491
PRUNE1	ENST00000271620	prune exopolyphosphatase	PRUNE1	-1.32836	1.14475		RPL34	ENST00000394668	ribosomal protein L34	RPL34	-1.56885	2.51164		TUBA4A	ENST00000398989	tubulin alpha 4a	TUBA4A	-1.20695	2.01718
KRTAP4-6	ENST00000345847	keratin associated protein 4-6	KRTAP4-6	-1.32765	1.60223		GLRX	ENST00000508780	glutaredoxin	GLRX	-1.56873	1.35032		AMOTL2	ENST00000502491	angiomotin like 2	AMOTL2	-1.2069	4.68755
ACSS3	ENST00000546664	acyl-CoA synthetase short-chain family member 3	ACSS3	-1.32481	1.60223		GIP	ENST00000357424	gastric inhibitory polypeptide	GIP	-1.56772	3.44497		PPM1K	ENST00000505022	protein phosphatase, Mg2+/Mn2+ dependent 1K	PPM1K	-1.20681	4.68755
CLCN4	ENST00000421085	chloride voltage-gated channel 4	CLCN4	-1.32415	0.212722		RRP15	ENST00000366932	ribosomal RNA processing 15 homolog	RRP15	-1.56743	0.976029		ICE1	ENST00000512608	interactor of little elongation complex ELL subunit 1	ICE1	-1.20594	4.68755
NR3C2	ENST00000344721	nuclear receptor subfamily 3 group C member 2	NR3C2	-1.32271	0.293425		HOMER2	ENST00000558090	homer scaffolding protein 2	HOMER2	-1.56404	2.51164		HSP90AB1	ENST00000353801	heat shock protein 90 alpha family class B member 1	HSP90AB1	-1.20427	4.68755
NEK7	ENST00000544035	NIMA related kinase 7	NEK7	-1.32248	0.577736		DIRAS2	ENST00000375765	DIRAS family GTPase 2	DIRAS2	-1.56345	4.69373		NUP214	ENST00000359428	nucleoporin 214	NUP214	-1.20345	3.51233
COL28A1	ENST00000453441	collagen type XXVIII alpha 1 chain	COL28A1	-1.32186	0.120159		TMEM170B	ENST00000379426	transmembrane protein 170B	TMEM170B	-1.56137	1.35032		CCDC127	ENST00000296824	coiled-coil domain containing 127	CCDC127	-1.20344	4.68755
TPRG1	ENST00000345063	tumor protein p63 regulated 1	TPRG1	-1.32165	3.01263		CROT	ENST00000412227	carnitine O-octanoyltransferase	CROT	-1.55788	2.51164		ZNF675	ENST00000599535	zinc finger protein 675	ZNF675	-1.20149	3.51233
KANSL2	ENST00000549574	KAT8 regulatory NSL complex subunit 2	KANSL2	-1.31966	0.212722		MTMR4	ENST00000582390	myotubularin related protein 4	MTMR4	-1.55202	2.51164		CCDC9	ENST00000599398	coiled-coil domain containing 9	CCDC9	-1.19992	4.68755
ZNF721	ENST00000515578	zinc finger protein 721	ZNF721	-1.31826	0.577736		LARP4	ENST00000522085	La ribonucleoprotein domain family member 4	LARP4	-1.54926	0.976029		INS	ENST00000397262	insulin	INS	-1.19966	4.68755
SLMAP	ENST00000461354	sarcolemma associated protein	SLMAP	-1.31782	4.04826		ANP32E	ENST00000369114	acidic nuclear phosphoprotein 32 family member E	ANP32E	-1.53559	0.524189		TRAK1	ENST00000613405	trafficking kinesin protein 1	TRAK1	-1.19865	0.340445
SLC38A6	ENST00000528350	solute carrier family 38 member 6	SLC38A6	-1.31737	2.20178		RPL14	ENST00000338970	ribosomal protein L14	RPL14	-1.53361	0.524189		ZNF148	ENST00000495019	zinc finger protein 148	ZNF148	-1.19631	1.50491
PCDHGA8	ENST00000610569	protocadherin gamma subfamily A, 8	PCDHGA8	-1.31711	2.20178		PARM1	ENST00000307428	prostate androgen-regulated mucin-like protein 1	PARM1	-1.53349	0.524189		VPS13A	ENST00000484581	vacuolar protein sorting 13 homolog A	VPS13A	-1.19566	4.68755
NKAIN1	ENST00000373736	Sodium/potassium transporting ATPase interacting 1	NKAIN1	-1.31631	0.143933		SPG11	ENST00000558319	SPG11, spatacsin vesicle trafficking associated	SPG11	-1.53168	1.35032		SYNE1	ENST00000367248	spectrin repeat containing nuclear envelope protein 1	SYNE1	-1.19347	4.68755
AMOTL2	ENST00000502491	angiomotin like 2	AMOTL2	-1.31619	0.577736		YAF2	ENST00000555248	YY1 associated factor 2	YAF2	-1.52928	0.72838		MAST2	ENST00000372008	microtubule associated serine/threonine kinase 2	MAST2	-1.19329	4.68755
MAPT	ENST00000535772	microtubule associated protein tau	MAPT	-1.31548	3.01263		TRIM2	ENST00000632856	tripartite motif containing 2	TRIM2	-1.52874	1.8206		PHF12	ENST00000584236	PHD finger protein 12	PHF12	-1.19089	3.51233
VEGFD	ENST00000297904	vascular endothelial growth factor D	VEGFD	-1.31386	1.14475		CEP72	ENST00000264935	centrosomal protein 72	CEP72	-1.52756	2.51164		VTA1	ENST00000367621	vesicle trafficking 1	VTA1	-1.18904	4.68755
TERF1	ENST00000517390	telomeric repeat binding factor 1	TERF1	-1.31377	0.293425		LRP2BP	ENST00000510776	LRP2 binding protein	LRP2BP	-1.52541	3.44497		LMO2	ENST00000257818	LIM domain only 2	LMO2	-1.18871	4.68755
ZXDB	ENST00000374888	zinc finger, X-linked, duplicated B	ZXDB	-1.3136	0.293425		VEGFD	ENST00000297904	vascular endothelial growth factor D	VEGFD	-1.5245	0		MET	ENST00000318493	MET proto-oncogene, receptor tyrosine kinase	MET	-1.18765	4.68755
ATP6V0D2	ENST00000523635	ATPase H+ transporting V0 subunit d2	ATP6V0D2	-1.31337	0.212722		PCDHGA11	ENST00000622044	protocadherin gamma subfamily A, 11	PCDHGA11	-1.51975	0.39198		APPL1	ENST00000288266	adaptor protein, phosphotyrosine interacting with PH domain and leucine zipper 1	APPL1	-1.18714	2.6347
RANBP6	ENST00000485372	RAN binding protein 6	RANBP6	-1.3129	4.04826		RPS27L	ENST00000439025	ribosomal protein S27 like	RPS27L	-1.51918	4.69373		CBFA2T2	ENST00000397800	CBFA2/RUNX1 translocation partner 2	CBFA2T2	-1.18541	4.68755
RAPGEF6	ENST00000504039	Rap guanine nucleotide exchange factor 6	RAPGEF6	-1.31115	4.04826		RAD51C_dn3utr	ENST00000583539	RAD51 paralog C	RAD51C_dn3utr	-1.51907	4.69373		NAT10	ENST00000257829	N-acetyltransferase 10	NAT10	-1.1853	3.51233
RPS8	ENST00000372209	ribosomal protein S8	RPS8	-1.31048	3.01263		KANSL2	ENST00000553086	KAT8 regulatory NSL complex subunit 2	KANSL2	-1.51446	3.44497		CHTOP	ENST00000368687	chromatin target of PRMT1	CHTOP	-1.18009	4.68755
RPL7	ENST00000431653	ribosomal protein L7	RPL7	-1.30923	0.813361		PLEKHA3	ENST00000234453	pleckstrin homology domain containing A3	PLEKHA3	-1.51422	0.292349		MTMR10	ENST00000563714	myotubularin related protein 10	MTMR10	-1.17918	1.50491
SLC3A2	ENST00000541425	solute carrier family 3 member 2	SLC3A2	-1.30821	2.20178		KANSL1L	ENST00000438563	KAT8 regulatory NSL complex subunit 1 like	KANSL1L	-1.51419	2.51164		TANGO2	ENST00000434168	transport and golgi organization 2 homolog	TANGO2	-1.17915	0.340445
RNF186	ENST00000375121	ring finger protein 186	RNF186	-1.30744	0.293425		UBN2	ENST00000483726	ubinuclein 2	UBN2	-1.5137	0.976029		LAMP2	ENST00000200639	lysosomal associated membrane protein 2	LAMP2	-1.17876	2.6347
ZNF680	ENST00000447137	zinc finger protein 680	ZNF680	-1.30638	1.14475		ST13	ENST00000413424	suppression of tumorigenicity 13 (colon carcinoma) (Hsp70 interacting protein)	ST13	-1.51352	1.35032		DCTN4	ENST00000521533	dynactin subunit 4	DCTN4	-1.17731	2.6347
SYDE2	ENST00000341460	synapse defective Rho GTPase homolog 2	SYDE2	-1.30375	0.407557		TUBB4A	ENST00000596926	tubulin beta 4A class IVa	TUBB4A	-1.51223	0.292349		VCP	ENST00000417448	valosin containing protein	VCP	-1.17689	4.68755
SFXN2	ENST00000602647	sideroflexin 2	SFXN2	-1.30352	3.01263		LBP	ENST00000217407	lipopolysaccharide binding protein	LBP	-1.51154	1.8206		EIF3E	ENST00000518345	eukaryotic translation initiation factor 3 subunit E	EIF3E	-1.17662	0.52756
RAB33A	ENST00000257017	RAB33A, member RAS oncogene family	RAB33A	-1.30301	4.04826		HS6ST2	ENST00000521489	heparan sulfate 6-O-sulfotransferase 2	HS6ST2	-1.51148	3.44497		PNRC1	ENST00000336032	proline rich nuclear receptor coactivator 1	PNRC1	-1.17469	0.340445
CLOCK	ENST00000309964	clock circadian regulator	CLOCK	-1.30258	0.577736		CBFB	ENST00000565389	core-binding factor beta subunit	CBFB	-1.50965	2.51164		BOD1	ENST00000311086	biorientation of chromosomes in cell division 1	BOD1	-1.17366	0.817874
PLA2G4C	ENST00000597713	phospholipase A2 group IVC	PLA2G4C	-1.30184	4.04826		UBE2QL1	ENST00000399816	ubiquitin conjugating enzyme E2 Q family like 1	UBE2QL1	-1.50861	3.44497		PIK3C3	ENST00000589056	phosphatidylinositol 3-kinase catalytic subunit type 3	PIK3C3	-1.17226	4.68755
DCP2	ENST00000389063	decapping mRNA 2	DCP2	-1.30046	4.04826		ZNF257	ENST00000597796	zinc finger protein 257	ZNF257	-1.50615	0.72838		HELZ	ENST00000579953	helicase with zinc finger	HELZ	-1.16953	4.68755
SLITRK1	ENST00000377084	SLIT and NTRK like family member 1	SLITRK1	-1.2997	1.60223		TMEM140	ENST00000275767	transmembrane protein 140	TMEM140	-1.50506	2.51164		HNRNPC	ENST00000557768	heterogeneous nuclear ribonucleoprotein C (C1/C2)	HNRNPC	-1.16922	2.6347
ZBED6	ENST00000550078	zinc finger BED-type containing 6	ZBED6	-1.29877	2.20178		ENAH	ENST00000366844	enabled homolog (Drosophila)	ENAH	-1.50498	4.69373		PHF20	ENST00000452270	PHD finger protein 20	PHF20	-1.16906	0
TXNIP	ENST00000425134	thioredoxin interacting protein	TXNIP	-1.29869	0.813361		JAK2	ENST00000381652	Janus kinase 2	JAK2	-1.50487	3.44497		GHR	ENST00000615111	growth hormone receptor	GHR	-1.16868	2.01718
CREG1	ENST00000370509	cellular repressor of E1A stimulated genes 1	CREG1	-1.29868	1.60223		LIG3	ENST00000262327	DNA ligase 3	LIG3	-1.50419	3.44497		CUEDC1	ENST00000360238	CUE domain containing 1	CUEDC1	-1.16701	3.51233
NUDT4	ENST00000548662	nudix hydrolase 4	NUDT4	-1.298	0.813361		ANAPC1	ENST00000451367	anaphase promoting complex subunit 1	ANAPC1	-1.50303	1.8206		PCDH9	ENST00000377861	protocadherin 9	PCDH9	-1.16617	3.51233
RPA2	ENST00000419958	replication protein A2	RPA2	-1.29545	3.01263		TMEM33	ENST00000513702	transmembrane protein 33	TMEM33	-1.5022	1.8206		CIRBP	ENST00000589710	cold inducible RNA binding protein	CIRBP	-1.16543	4.68755
HERC3	ENST00000422770	HECT and RLD domain containing E3 ubiquitin protein ligase 3	HERC3	-1.2954	0.075527		NRAP	ENST00000360478	nebulin related anchoring protein	NRAP	-1.50178	0.976029		WAPL	ENST00000618527	WAPL cohesin release factor	WAPL	-1.16512	4.68755
PTTG2	ENST00000504686	pituitary tumor-transforming 2	PTTG2	-1.29391	1.14475		KIF1B	ENST00000620295	kinesin family member 1B	KIF1B	-1.50092	0.292349		RAD23A	ENST00000316856	RAD23 homolog A, nucleotide excision repair protein	RAD23A	-1.16359	4.68755
ANP32E	ENST00000534437	acidic nuclear phosphoprotein 32 family member E	ANP32E	-1.2937	0.293425		TM2D3	ENST00000428002	TM2 domain containing 3	TM2D3	-1.50012	0.39198		TRIM32	ENST00000373983	tripartite motif containing 32	TRIM32	-1.16245	2.6347
RNF146	ENST00000609447	ring finger protein 146	RNF146	-1.29314	3.01263		DPYD	ENST00000306031	dihydropyrimidine dehydrogenase	DPYD	-1.49812	2.51164		POLK	ENST00000514296	DNA polymerase kappa	POLK	-1.1577	0.817874
ENTHD1	ENST00000325157	ENTH domain containing 1	ENTHD1	-1.29197	1.60223		STRIP2	ENST00000249344	striatin interacting protein 2	STRIP2	-1.49794	2.51164		CROT	ENST00000412227	carnitine O-octanoyltransferase	CROT	-1.15623	3.51233
SLC1A3	ENST00000513646	solute carrier family 1 member 3	SLC1A3	-1.29034	2.20178		RIF1	ENST00000243326	replication timing regulatory factor 1	RIF1	-1.49763	4.69373		OARD1	ENST00000469104	O-acyl-ADP-ribose deacylase 1	OARD1	-1.15563	4.68755
TCEAL6	ENST00000372774	transcription elongation factor A like 6	TCEAL6	-1.29028	4.04826		CD180	ENST00000256447	CD180 molecule	CD180	-1.49708	4.69373		ZNF462	ENST00000277225	zinc finger protein 462	ZNF462	-1.15561	0.340445
TANGO6	ENST00000565852	transport and golgi organization 6 homolog	TANGO6	-1.28968	0.120159		MEGF10	ENST00000508365	multiple EGF like domains 10	MEGF10	-1.49697	3.44497		OSBP2	ENST00000445781	oxysterol binding protein 2	OSBP2	-1.15476	4.68755
HIGD2B	ENST00000311755	HIG1 hypoxia inducible domain family member 2B	HIGD2B	-1.28949	2.20178		CPED1	ENST00000450913	cadherin like and PC-esterase domain containing 1	CPED1	-1.49683	2.51164		CDK11B	ENST00000340677	cyclin dependent kinase 11B	CDK11B	-1.15394	3.51233
NAP1L1	ENST00000393263	nucleosome assembly protein 1 like 1	NAP1L1	-1.28854	3.01263		PLEKHF1	ENST00000436066	pleckstrin homology and FYVE domain containing 1	PLEKHF1	-1.49563	0.72838		HNRNPUL1	ENST00000352456	heterogeneous nuclear ribonucleoprotein U like 1	HNRNPUL1	-1.15341	2.6347
USP54	ENST00000413442	ubiquitin specific peptidase 54	USP54	-1.28759	1.14475		CST6	ENST00000312134	cystatin E/M	CST6	-1.49529	2.51164		SLC41A3	ENST00000507280	solute carrier family 41 member 3	SLC41A3	-1.15174	2.01718
H3F3B	ENST00000254810	H3 histone family member 3B	H3F3B	-1.28617	0.577736		MYO10	ENST00000507288	myosin X	MYO10	-1.49383	4.69373		NUMA1	ENST00000358965	nuclear mitotic apparatus protein 1	NUMA1	-1.15151	4.68755
DYNC1H1	ENST00000360184	dynein cytoplasmic 1 heavy chain 1	DYNC1H1	-1.2848	3.01263		TMEM59	ENST00000371341	transmembrane protein 59	TMEM59	-1.4922	0.524189		CREBRF	ENST00000522692	CREB3 regulatory factor	CREBRF	-1.15091	3.51233
STK33	ENST00000526360	serine/threonine kinase 33	STK33	-1.28422	0.293425		PREPL	ENST00000420756	prolyl endopeptidase-like	PREPL	-1.49201	1.35032		NR3C1	ENST00000415690	nuclear receptor subfamily 3 group C member 1	NR3C1	-1.15011	4.68755
ZNF707	ENST00000525862	zinc finger protein 707	ZNF707	-1.28412	0.813361		PPM1L	ENST00000464260	protein phosphatase, Mg2+/Mn2+ dependent 1L	PPM1L	-1.48914	0.292349		RPL23A	ENST00000472628	ribosomal protein L23a	RPL23A	-1.14957	2.6347
RMND5A	ENST00000283632	required for meiotic nuclear division 5 homolog A	RMND5A	-1.28401	0.075527		NANOS1	ENST00000340087	nanos C2HC-type zinc finger 1	NANOS1	-1.48908	2.51164		ELP2	ENST00000543127	elongator acetyltransferase complex subunit 2	ELP2	-1.14812	4.68755
KPNA1	ENST00000344337	karyopherin subunit alpha 1	KPNA1	-1.28365	1.60223		WWC2	ENST00000508747	WW and C2 domain containing 2	WWC2	-1.48762	4.69373		TTC3	ENST00000399017	tetratricopeptide repeat domain 3	TTC3	-1.14724	3.51233
CYSRT1	ENST00000409414	cysteine rich tail 1	CYSRT1	-1.28261	3.01263		DMD	ENST00000493412	dystrophin	DMD	-1.48687	0.524189		RBM26	ENST00000622611	RNA binding motif protein 26	RBM26	-1.14362	0.817874
SOCS6	ENST00000582322	suppressor of cytokine signaling 6	SOCS6	-1.28161	2.20178		SETD5	ENST00000399686	SET domain containing 5	SETD5	-1.48658	1.8206		GIGYF2	ENST00000424038	GRB10 interacting GYF protein 2	GIGYF2	-1.14301	2.6347
RPS27L	ENST00000411926	ribosomal protein S27 like	RPS27L	-1.28081	0.577736		MAN1A2	ENST00000449370	mannosidase alpha class 1A member 2	MAN1A2	-1.48309	2.51164		RNF217	ENST00000368414	ring finger protein 217	RNF217	-1.14004	4.68755
NANOS2	ENST00000341294	nanos C2HC-type zinc finger 2	NANOS2	-1.28065	2.20178		GMPS	ENST00000496455	guanine monophosphate synthase	GMPS	-1.48051	1.8206		MORF4L2	ENST00000360458	mortality factor 4 like 2	MORF4L2	-1.13999	0.52756
SSBP2	ENST00000512923	single stranded DNA binding protein 2	SSBP2	-1.28061	0.407557		SERGEF	ENST00000532265	secretion regulating guanine nucleotide exchange factor	SERGEF	-1.47938	2.51164		NEK9	ENST00000553823	NIMA related kinase 9	NEK9	-1.13997	2.01718
FGGY	ENST00000371218	FGGY carbohydrate kinase domain containing	FGGY	-1.27993	4.04826		MYOD1	ENST00000250003	myogenic differentiation 1	MYOD1	-1.47821	2.51164		NIPAL1	ENST00000295461	NIPA like domain containing 1	NIPAL1	-1.1392	4.68755
ARPP19	ENST00000561650	cAMP regulated phosphoprotein 19	ARPP19	-1.27981	0.577736		ABHD5	ENST00000413300	abhydrolase domain containing 5	ABHD5	-1.47703	0.524189		CTNNBL1	ENST00000373473	catenin beta like 1	CTNNBL1	-1.13621	2.6347
MYOD1	ENST00000250003	myogenic differentiation 1	MYOD1	-1.27977	1.14475		MTURN	ENST00000409688	maturin, neural progenitor differentiation regulator homolog	MTURN	-1.47622	1.8206		PHB	ENST00000504124	prohibitin	PHB	-1.13572	0.52756
ME1	ENST00000369705	malic enzyme 1	ME1	-1.27968	0.577736		KDM7A	ENST00000397560	lysine demethylase 7A	KDM7A	-1.47615	1.8206		TMEM127	ENST00000432959	transmembrane protein 127	TMEM127	-1.13533	4.68755
ATG9A	ENST00000434939	autophagy related 9A	ATG9A	-1.27941	0.212722		STAU2_dn3utr	ENST00000517542	staufen double-stranded RNA binding protein 2	STAU2_dn3utr	-1.47577	3.44497		G3BP1	ENST00000356245	G3BP stress granule assembly factor 1	G3BP1	-1.13277	4.68755
VOPP1_dn	ENST00000455023	vesicular, overexpressed in cancer, prosurvival protein 1	VOPP1_dn	-1.27879	1.60223		NFAM1	ENST00000329021	NFAT activating protein with ITAM motif 1	NFAM1	-1.47534	1.8206		TMEM61	ENST00000371268	transmembrane protein 61	TMEM61	-1.13027	4.68755
SPRYD7	ENST00000613924	SPRY domain containing 7	SPRYD7	-1.27771	0.075527		CITED2	ENST00000367651	Cbp/p300 interacting transactivator with Glu/Asp rich carboxy-terminal domain 2	CITED2	-1.47407	2.51164		KAT7	ENST00000506533	lysine acetyltransferase 7	KAT7	-1.12929	3.51233
ZNF157	ENST00000377073	zinc finger protein 157	ZNF157	-1.27726	3.01263		KRTAP5-8	ENST00000398534	keratin associated protein 5-8	KRTAP5-8	-1.47342	0.976029		TRDN	ENST00000628709	triadin	TRDN	-1.12919	4.68755
OSBPL6	ENST00000357080	oxysterol binding protein like 6	OSBPL6	-1.27686	2.20178		PADI2	ENST00000375481	peptidyl arginine deiminase 2	PADI2	-1.4734	3.44497		USP53	ENST00000450251	ubiquitin specific peptidase 53	USP53	-1.12598	3.51233
IFITM5	ENST00000382614	interferon induced transmembrane protein 5	IFITM5	-1.27676	4.04826		TMEM50B	ENST00000442441	transmembrane protein 50B	TMEM50B	-1.47304	3.44497		KDM3B	ENST00000542866	lysine demethylase 3B	KDM3B	-1.12561	2.6347
RPL14	ENST00000338970	ribosomal protein L14	RPL14	-1.27641	0.813361		GPD2	ENST00000416888	glycerol-3-phosphate dehydrogenase 2	GPD2	-1.47157	0.524189		ZBTB20	ENST00000464560	zinc finger and BTB domain containing 20	ZBTB20	-1.12497	3.51233
SNRNP27	ENST00000487029	small nuclear ribonucleoprotein U4/U6.U5 subunit 27	SNRNP27	-1.27568	1.60223		TTC9	ENST00000256367	tetratricopeptide repeat domain 9	TTC9	-1.47046	2.51164		FXR1	ENST00000465551	FMR1 autosomal homolog 1	FXR1	-1.12495	3.51233
PIK3R1	ENST00000522084	phosphoinositide-3-kinase regulatory subunit 1	PIK3R1	-1.27567	0.212722		PEX13	ENST00000295030	peroxisomal biogenesis factor 13	PEX13	-1.46943	4.69373		PSMD8	ENST00000592035	proteasome 26S subunit, non-ATPase 8	PSMD8	-1.12351	4.68755
UBR1	ENST00000569337	ubiquitin protein ligase E3 component n-recognin 1	UBR1	-1.27537	3.01263		ABCA6	ENST00000590645	ATP binding cassette subfamily A member 6	ABCA6	-1.46638	4.69373		PUM2	ENST00000424110	pumilio RNA binding family member 2	PUM2	-1.12268	4.68755
PCDH9	ENST00000377861	protocadherin 9	PCDH9	-1.27515	0.212722		SWSAP1	ENST00000312423	SWIM-type zinc finger 7 associated protein 1	SWSAP1	-1.46579	0.72838		ARL14EP	ENST00000530909	ADP ribosylation factor like GTPase 14 effector protein	ARL14EP	-1.12161	4.68755
S100A7A	ENST00000368728	S100 calcium binding protein A7A	S100A7A	-1.27263	0.813361		GRIN3A	ENST00000361820	glutamate ionotropic receptor NMDA type subunit 3A	GRIN3A	-1.46538	0.72838		PPP2R2A	ENST00000523925	protein phosphatase 2 regulatory subunit Balpha	PPP2R2A	-1.11978	4.68755
TMEM106B	ENST00000396667	transmembrane protein 106B	TMEM106B	-1.27122	0.143933		SLC15A4	ENST00000266771	solute carrier family 15 member 4	SLC15A4	-1.464	3.44497		BCL2L13	ENST00000493680	BCL2 like 13	BCL2L13	-1.11972	2.01718
SPATA16	ENST00000351008	spermatogenesis associated 16	SPATA16	-1.27118	2.20178		PRKAA2	ENST00000610361	protein kinase AMP-activated catalytic subunit alpha 2	PRKAA2	-1.46203	0.39198		ZBTB33	ENST00000557385	zinc finger and BTB domain containing 33	ZBTB33	-1.11936	4.68755
RNF128	ENST00000255499	ring finger protein 128, E3 ubiquitin protein ligase	RNF128	-1.27076	3.01263		APAF1	ENST00000552268	apoptotic peptidase activating factor 1	APAF1	-1.46162	0.205171		DDX59	ENST00000447706	DEAD-box helicase 59	DDX59	-1.11926	4.68755
GCFC2	ENST00000472230	GC-rich sequence DNA-binding factor 2	GCFC2	-1.2702	0.120159		NT5C2	ENST00000458345	5'-nucleotidase, cytosolic II	NT5C2	-1.46152	1.35032		TTC37	ENST00000358746	tetratricopeptide repeat domain 37	TTC37	-1.11887	1.50491
C5orf30	ENST00000319933	chromosome 5 open reading frame 30	C5orf30	-1.26996	3.01263		MAST4	ENST00000403666	microtubule associated serine/threonine kinase family member 4	MAST4	-1.46036	2.51164		EZH1	ENST00000588897	enhancer of zeste 1 polycomb repressive complex 2 subunit	EZH1	-1.11449	4.68755
ALG10B	ENST00000548240	ALG10B, alpha-1,2-glucosyltransferase	ALG10B	-1.26972	0.577736		PDE4DIP	ENST00000529945	phosphodiesterase 4D interacting protein	PDE4DIP	-1.4587	0		CDK5RAP3	ENST00000579605	CDK5 regulatory subunit associated protein 3	CDK5RAP3	-1.11344	1.16888
XRN1	ENST00000489241	5'-3' exoribonuclease 1	XRN1	-1.26946	2.20178		MRPS28	ENST00000276585	mitochondrial ribosomal protein S28	MRPS28	-1.45868	2.51164		USP9X	ENST00000378308	ubiquitin specific peptidase 9, X-linked	USP9X	-1.11278	2.01718
AARSD1	ENST00000430739	alanyl-tRNA synthetase domain containing 1	AARSD1	-1.26932	3.01263		ZNF772	ENST00000343280	zinc finger protein 772	ZNF772	-1.45848	0.524189		RAD50	ENST00000378823	RAD50 double strand break repair protein	RAD50	-1.11202	4.68755
SELENOI	ENST00000260585	selenoprotein I	SELENOI	-1.26863	4.04826		RANBP2	ENST00000425282	RAN binding protein 2	RANBP2	-1.45726	0.72838		STXBP4	ENST00000405898	syntaxin binding protein 4	STXBP4	-1.10633	3.51233
DUSP27	ENST00000443333	dual specificity phosphatase 27 (putative)	DUSP27	-1.26621	1.60223		SPPL2A	ENST00000261854	signal peptide peptidase like 2A	SPPL2A	-1.45652	0		SNX2	ENST00000514949	sorting nexin 2	SNX2	-1.10118	3.51233
ZNF648	ENST00000339948	zinc finger protein 648	ZNF648	-1.26612	3.01263		HNRNPLL	ENST00000441689	heterogeneous nuclear ribonucleoprotein L like	HNRNPLL	-1.45585	4.69373		STAG2	ENST00000458176	stromal antigen 2	STAG2	-1.09337	4.68755
MRPL19	ENST00000492255	mitochondrial ribosomal protein L19	MRPL19	-1.2657	0.075527		CWF19L2	ENST00000282251	CWF19-like 2, cell cycle control (S. pombe)	CWF19L2	-1.45452	0.976029		ANKS1B	ENST00000547010	ankyrin repeat and sterile alpha motif domain containing 1B	ANKS1B	-1.09305	4.68755
CHRNB1	ENST00000536404	cholinergic receptor nicotinic beta 1 subunit	CHRNB1	-1.26562	4.04826		NDUFA3	ENST00000419113	NADH:ubiquinone oxidoreductase subunit A3	NDUFA3	-1.45353	0.524189		DYM	ENST00000578396	dymeclin	DYM	-1.09299	4.68755
RTTN	ENST00000583043	rotatin	RTTN	-1.26342	3.01263		IMPDH2	ENST00000326739	inosine monophosphate dehydrogenase 2	IMPDH2	-1.4529	1.35032		COG6	ENST00000455146	component of oligomeric golgi complex 6	COG6	-1.08961	4.68755
NHLRC2	ENST00000369301	NHL repeat containing 2	NHLRC2	-1.2632	3.01263		ZNF17	ENST00000595162	zinc finger protein 17	ZNF17	-1.45289	2.51164		WRNIP1	ENST00000380771	Werner helicase interacting protein 1	WRNIP1	-1.08737	1.16888
PADI2	ENST00000375481	peptidyl arginine deiminase 2	PADI2	-1.26306	4.04826		COMMD1	ENST00000458337	copper metabolism domain containing 1	COMMD1	-1.45236	3.44497		MRAS	ENST00000621127	muscle RAS oncogene homolog	MRAS	-1.08179	3.51233
TBCC	ENST00000372876	tubulin folding cofactor C	TBCC	-1.26196	4.04826		POMT2	ENST00000555710	protein O-mannosyltransferase 2	POMT2	-1.45175	3.44497		ZNF207	ENST00000321233	zinc finger protein 207	ZNF207	-1.07534	4.68755
SCGB2A1	ENST00000244930	secretoglobin family 2A member 1	SCGB2A1	-1.26125	1.60223		RNF146	ENST00000368314	ring finger protein 146	RNF146	-1.4505	1.35032		API5	ENST00000420461	apoptosis inhibitor 5	API5	-1.06817	4.68755
PLEKHA3	ENST00000234453	pleckstrin homology domain containing A3	PLEKHA3	-1.26009	1.60223		PCDH9	ENST00000377861	protocadherin 9	PCDH9	-1.44605	0.39198		MTA2	ENST00000527204	metastasis associated 1 family member 2	MTA2	1.15009	2.01718
TMEM33	ENST00000513558	transmembrane protein 33	TMEM33	-1.25987	4.04826		NSMCE2	ENST00000520866	NSE2/MMS21 homolog, SMC5-SMC6 complex SUMO ligase	NSMCE2	-1.44552	0.292349		NDUFAF7	ENST00000431821	NADH:ubiquinone oxidoreductase complex assembly factor 7	NDUFAF7	1.15012	1.50491
HFM1	ENST00000455133	HFM1, ATP dependent DNA helicase homolog	HFM1	-1.25976	1.14475		FOXJ2	ENST00000428177	forkhead box J2	FOXJ2	-1.44522	1.8206		TNS1	ENST00000413280	tensin 1	TNS1	1.15015	2.6347
PCDHGA7	ENST00000617050	protocadherin gamma subfamily A, 7	PCDHGA7	-1.25901	4.04826		ST7	ENST00000265437	suppression of tumorigenicity 7	ST7	-1.44504	3.44497		MERTK	ENST00000616902	MER proto-oncogene, tyrosine kinase	MERTK	1.15016	1.50491
PIR	ENST00000380421	pirin	PIR	-1.2585	0.293425		MDM4	ENST00000367180	MDM4, p53 regulator	MDM4	-1.44195	4.69373		MSL3	ENST00000476743	male-specific lethal 3 homolog (Drosophila)	MSL3	1.15107	1.16888
NT5C2	ENST00000458345	5'-nucleotidase, cytosolic II	NT5C2	-1.25766	0.813361		EIF3L	ENST00000624234	eukaryotic translation initiation factor 3 subunit L	EIF3L	-1.44175	0.205171		TXNL4A	ENST00000592837	thioredoxin like 4A	TXNL4A	1.15119	1.16888
SYPL1	ENST00000464029	synaptophysin like 1	SYPL1	-1.25682	0.143933		CLIP1	ENST00000540539	CAP-Gly domain containing linker protein 1	CLIP1	-1.44006	0.976029		PACS2	ENST00000546915	phosphofurin acidic cluster sorting protein 2	PACS2	1.15134	3.51233
EIF4A2	ENST00000498746	eukaryotic translation initiation factor 4A2	EIF4A2	-1.2563	0.407557		ENAM	ENST00000396073	enamelin	ENAM	-1.43977	4.69373		ZNF382	ENST00000292928	zinc finger protein 382	ZNF382	1.15178	3.51233
ATP9B	ENST00000587919	ATPase phospholipid transporting 9B (putative)	ATP9B	-1.25607	0.293425		AGBL1	ENST00000441037	ATP/GTP binding protein like 1	AGBL1	-1.43924	0.976029		TRMT1	ENST00000588229	tRNA methyltransferase 1	TRMT1	1.15186	2.6347
SDHD	ENST00000528021	succinate dehydrogenase complex subunit D	SDHD	-1.25604	1.60223		SUGT1	ENST00000310528	SGT1 homolog, MIS12 kinetochore complex assembly cochaperone	SUGT1	-1.43844	0.205171		LBX1	ENST00000370193	ladybird homeobox 1	LBX1	1.15225	2.01718
RORA	ENST00000335670	RAR related orphan receptor A	RORA	-1.25483	0.120159		PPIL4	ENST00000253329	peptidylprolyl isomerase like 4	PPIL4	-1.43755	1.35032		ANGEL1	ENST00000555079	angel homolog 1	ANGEL1	1.15244	3.51233
SMG1	ENST00000568038	SMG1, nonsense mediated mRNA decay associated PI3K related kinase	SMG1	-1.25476	0.407557		SEM1	ENST00000248566	SEM1, 26S proteasome complex subunit	SEM1	-1.43736	1.8206		FAM200B	ENST00000503617	family with sequence similarity 200 member B	FAM200B	1.15255	1.16888
ANXA7	ENST00000394847	annexin A7	ANXA7	-1.25453	3.01263		OR10H2	ENST00000305899	olfactory receptor family 10 subfamily H member 2	OR10H2	-1.43699	4.69373		APLP2	ENST00000533713	amyloid beta precursor like protein 2	APLP2	1.15266	4.68755
CLTCL1	ENST00000449918	clathrin heavy chain like 1	CLTCL1	-1.254	1.14475		STX4	ENST00000613541	syntaxin 4	STX4	-1.43677	4.69373		MFSD6	ENST00000444317	major facilitator superfamily domain containing 6	MFSD6	1.15271	4.68755
ATL2	ENST00000402054	atlastin GTPase 2	ATL2	-1.25379	0		PPP3CC	ENST00000240139	protein phosphatase 3 catalytic subunit gamma	PPP3CC	-1.43632	0.39198		ACLY	ENST00000590770	ATP citrate lyase	ACLY	1.15273	2.6347
EID3	ENST00000527879	EP300 interacting inhibitor of differentiation 3	EID3	-1.2536	0.407557		ADGRL4	ENST00000401034	adhesion G protein-coupled receptor L4	ADGRL4	-1.43422	3.44497		USP48	ENST00000532737	ubiquitin specific peptidase 48	USP48	1.15345	2.01718
GTF2A1L	ENST00000423675	general transcription factor IIA subunit 1 like	GTF2A1L	-1.25307	1.14475		RBM8A	ENST00000583313	RNA binding motif protein 8A	RBM8A	-1.43295	0.39198		CYB5D2	ENST00000573984	cytochrome b5 domain containing 2	CYB5D2	1.1535	3.51233
SCAPER	ENST00000564177	S-phase cyclin A associated protein in the ER	SCAPER	-1.25274	0		RYK	ENST00000484106	receptor-like tyrosine kinase	RYK	-1.43284	3.44497		DENND2A	ENST00000475837	DENN domain containing 2A	DENND2A	1.15367	1.50491
HIST1H4C	ENST00000377803	histone cluster 1 H4 family member c	HIST1H4C	-1.25144	1.60223		ETNK1	ENST00000335148	ethanolamine kinase 1	ETNK1	-1.43222	1.8206		ARL15	ENST00000502271	ADP ribosylation factor like GTPase 15	ARL15	1.15372	4.68755
KCNE2	ENST00000290310	potassium voltage-gated channel subfamily E regulatory subunit 2	KCNE2	-1.25103	0.813361		HIKESHI	ENST00000278483	Hikeshi, heat shock protein nuclear import factor	HIKESHI	-1.43008	2.51164		SLC29A1	ENST00000427851	solute carrier family 29 member 1 (Augustine blood group)	SLC29A1	1.15373	2.6347
C9orf152	ENST00000400613	chromosome 9 open reading frame 152	C9orf152	-1.25043	4.04826		HHLA3	ENST00000370940	HERV-H LTR-associating 3	HHLA3	-1.42985	4.69373		RPL17	ENST00000579408	ribosomal protein L17	RPL17	1.15391	4.68755
CD300LD	ENST00000375352	CD300 molecule like family member d	CD300LD	-1.24982	1.60223		C16orf87	ENST00000565112	chromosome 16 open reading frame 87	C16orf87	-1.42951	1.35032		ZNF415	ENST00000601493	zinc finger protein 415	ZNF415	1.15513	2.6347
ENAM	ENST00000396073	enamelin	ENAM	-1.24882	4.04826		CXCL14	ENST00000337225	C-X-C motif chemokine ligand 14	CXCL14	-1.42931	2.51164		HP1BP3	ENST00000375003	heterochromatin protein 1 binding protein 3	HP1BP3	1.15529	3.51233
PRDX1	ENST00000424390	peroxiredoxin 1	PRDX1	-1.24862	0.075527		SPCS2	ENST00000263672	signal peptidase complex subunit 2	SPCS2	-1.42809	4.69373		BIN1	ENST00000316724	bridging integrator 1	BIN1	1.15561	3.51233
TTC33	ENST00000337702	tetratricopeptide repeat domain 33	TTC33	-1.24831	0.212722		SLC3A2	ENST00000536981	solute carrier family 3 member 2	SLC3A2	-1.42807	4.69373		ACTN1	ENST00000553779	actinin alpha 1	ACTN1	1.15586	4.68755
EMC3	ENST00000429759	ER membrane protein complex subunit 3	EMC3	-1.24826	0.577736		ZNF761	ENST00000613950	zinc finger protein 761	ZNF761	-1.42755	0.976029		HACD3	ENST00000562901	3-hydroxyacyl-CoA dehydratase 3	HACD3	1.15635	4.68755
RIC3	ENST00000528463	RIC3 acetylcholine receptor chaperone	RIC3	-1.24792	0.407557		NIT2	ENST00000394140	nitrilase family member 2	NIT2	-1.42701	0.524189		NDUFS8	ENST00000528492	NADH:ubiquinone oxidoreductase core subunit S8	NDUFS8	1.15641	2.6347
FOLR3	ENST00000622388	folate receptor 3	FOLR3	-1.24762	1.14475		PPP3CB	ENST00000342558	protein phosphatase 3 catalytic subunit beta	PPP3CB	-1.42568	3.44497		EED	ENST00000527888	embryonic ectoderm development	EED	1.15802	3.51233
OR51B4	ENST00000380224	olfactory receptor family 51 subfamily B member 4	OR51B4	-1.24754	1.60223		GLIPR1L2	ENST00000550916	GLI pathogenesis related 1 like 2	GLIPR1L2	-1.42147	1.35032		QSER1	ENST00000527788	glutamine and serine rich 1	QSER1	1.15827	2.6347
SF3B3	ENST00000569687	splicing factor 3b subunit 3	SF3B3	-1.24458	1.60223		MYO18B	ENST00000335473	myosin XVIIIB	MYO18B	-1.42122	3.44497		ANKZF1	ENST00000409849	ankyrin repeat and zinc finger domain containing 1	ANKZF1	1.15829	2.01718
NRDC	ENST00000539524	nardilysin convertase	NRDC	-1.24367	0.293425		DSG2	ENST00000261590	desmoglein 2	DSG2	-1.42002	3.44497		OSGIN2	ENST00000297438	oxidative stress induced growth inhibitor family member 2	OSGIN2	1.1591	2.6347
ZNF706	ENST00000518071	zinc finger protein 706	ZNF706	-1.24272	1.60223		ZNF680	ENST00000447137	zinc finger protein 680	ZNF680	-1.4197	1.35032		MACF1	ENST00000530275	microtubule-actin crosslinking factor 1	MACF1	1.15972	1.16888
RHNO1	ENST00000366285	RAD9-HUS1-RAD1 interacting nuclear orphan 1	RHNO1	-1.24244	2.20178		TMX1	ENST00000457354	thioredoxin related transmembrane protein 1	TMX1	-1.41963	0.976029		GNB1	ENST00000439272	G protein subunit beta 1	GNB1	1.1598	3.51233
STPG4	ENST00000422269	chromosome 2 open reading frame 61	STPG4	-1.24173	4.04826		TRMT112	ENST00000535126	tRNA methyltransferase 11-2 homolog (S. cerevisiae)	TRMT112	-1.41604	0.39198		TAOK3	ENST00000540561	TAO kinase 3	TAOK3	1.15989	2.6347
YIPF7	ENST00000415895	Yip1 domain family member 7	YIPF7	-1.24072	2.20178		PPIE	ENST00000372830	peptidylprolyl isomerase E	PPIE	-1.41568	0.976029		NFIB	ENST00000397575	nuclear factor I B	NFIB	1.16046	3.51233
C16orf87	ENST00000565112	chromosome 16 open reading frame 87	C16orf87	-1.24005	0		VWA8	ENST00000281496	von Willebrand factor A domain containing 8	VWA8	-1.41513	3.44497		DHDDS	ENST00000525165	dehydrodolichyl diphosphate synthase subunit	DHDDS	1.16073	2.6347
SIAH1	ENST00000356721	siah E3 ubiquitin protein ligase 1	SIAH1	-1.23856	0.293425		LELP1	ENST00000368747	late cornified envelope like proline rich 1	LELP1	-1.41459	2.51164		GNG12	ENST00000370982	G protein subunit gamma 12	GNG12	1.16115	3.51233
SPPL2A	ENST00000558934	signal peptide peptidase like 2A	SPPL2A	-1.23833	0.075527		ALG10B	ENST00000548240	ALG10B, alpha-1,2-glucosyltransferase	ALG10B	-1.41412	1.35032		MADD	ENST00000405573	MAP kinase activating death domain	MADD	1.16148	4.68755
RBFOX1	ENST00000340209	RNA binding protein, fox-1 homolog 1	RBFOX1	-1.23754	0.813361		CAPZA2	ENST00000490693	capping actin protein of muscle Z-line alpha subunit 2	CAPZA2	-1.41403	4.69373		TES	ENST00000455989	testin LIM domain protein	TES	1.16161	3.51233
RCHY1	ENST00000380840	ring finger and CHY zinc finger domain containing 1	RCHY1	-1.23748	0.212722		ZXDB	ENST00000374888	zinc finger, X-linked, duplicated B	ZXDB	-1.41392	0.205171		TXN2	ENST00000416967	thioredoxin 2	TXN2	1.16178	2.6347
C12orf66	ENST00000398055	chromosome 12 open reading frame 66	C12orf66	-1.23744	1.60223		ZNF213	ENST00000574902	zinc finger protein 213	ZNF213	-1.41335	2.51164		R3HDM2	ENST00000441731	R3H domain containing 2	R3HDM2	1.16239	0.817874
PRR15L	ENST00000300557	proline rich 15 like	PRR15L	-1.23738	4.04826		AP3S2	ENST00000560251	adaptor related protein complex 3 sigma 2 subunit	AP3S2	-1.41133	0.524189		MECOM	ENST00000481315	MDS1 and EVI1 complex locus	MECOM	1.16268	4.68755
YIPF4	ENST00000441084	Yip1 domain family member 4	YIPF4	-1.23482	0.120159		LNX2	ENST00000316334	ligand of numb-protein X 2	LNX2	-1.41007	3.44497		PDLIM5	ENST00000504489	PDZ and LIM domain 5	PDLIM5	1.16328	0.466962
GPAT3	ENST00000611707	glycerol-3-phosphate acyltransferase 3	GPAT3	-1.2347	0.577736		PHC3	ENST00000497658	polyhomeotic homolog 3	PHC3	-1.40904	0.524189		ARHGAP18	ENST00000368149	Rho GTPase activating protein 18	ARHGAP18	1.16331	2.6347
IPP	ENST00000359942	intracisternal A particle-promoted polypeptide	IPP	-1.2341	0.046048		SRRM4	ENST00000267260	serine/arginine repetitive matrix 4	SRRM4	-1.40853	3.44497		RPUSD2	ENST00000315616	RNA pseudouridylate synthase domain containing 2	RPUSD2	1.16335	3.51233
ZBTB49	ENST00000511458	zinc finger and BTB domain containing 49	ZBTB49	-1.2331	4.04826		TRAPPC4	ENST00000533012	trafficking protein particle complex 4	TRAPPC4	-1.40832	2.51164		GGCT	ENST00000275428	gamma-glutamylcyclotransferase	GGCT	1.16339	2.6347
UBE2D3	ENST00000508635	ubiquitin conjugating enzyme E2 D3	UBE2D3	-1.23243	4.04826		UTY	ENST00000362096	ubiquitously transcribed tetratricopeptide repeat containing, Y-linked	UTY	-1.40742	0.72838		TBC1D9B	ENST00000519746	TBC1 domain family member 9B	TBC1D9B	1.16366	2.6347
SUDS3	ENST00000543473	SDS3 homolog, SIN3A corepressor complex component	SUDS3	-1.23222	4.04826		IRAK2	ENST00000256458	interleukin 1 receptor associated kinase 2	IRAK2	-1.407	1.35032		PRDM2	ENST00000343137	PR/SET domain 2	PRDM2	1.16419	3.51233
RDH10	ENST00000521928	retinol dehydrogenase 10	RDH10	-1.23217	1.60223		MYH14	ENST00000262269	myosin heavy chain 14	MYH14	-1.40689	0.72838		GAST	ENST00000329402	gastrin	GAST	1.16448	2.01718
RBM5	ENST00000441305	RNA binding motif protein 5	RBM5	-1.23163	4.04826		PIAS2	ENST00000585916	protein inhibitor of activated STAT 2	PIAS2	-1.40651	0.976029		ST5	ENST00000530593	suppression of tumorigenicity 5	ST5	1.16467	3.51233
GTF2A1	ENST00000553612	general transcription factor IIA subunit 1	GTF2A1	-1.23127	4.04826		MORF4L1	ENST00000331268	mortality factor 4 like 1	MORF4L1	-1.40613	0.72838		SLC25A19	ENST00000442286	solute carrier family 25 member 19	SLC25A19	1.16541	2.01718
TIMM23B	ENST00000483296	translocase of inner mitochondrial membrane 23 homolog B	TIMM23B	-1.23121	0.407557		RBMS3	ENST00000452462	RNA binding motif single stranded interacting protein 3	RBMS3	-1.40548	3.44497		MYH2	ENST00000532183	myosin heavy chain 2	MYH2	1.16597	2.6347
PAX3	ENST00000350526	paired box 3	PAX3	-1.231	4.04826		FAM174B	ENST00000555748	family with sequence similarity 174 member B	FAM174B	-1.40491	0.524189		PTBP1	ENST00000350092	polypyrimidine tract binding protein 1	PTBP1	1.16611	3.51233
TUBB4A	ENST00000594290	tubulin beta 4A class IVa	TUBB4A	-1.2308	0.813361		UACA	ENST00000379983	uveal autoantigen with coiled-coil domains and ankyrin repeats	UACA	-1.40488	1.35032		SERPINE1	ENST00000223095	serpin family E member 1	SERPINE1	1.16632	4.68755
UACA	ENST00000558758	uveal autoantigen with coiled-coil domains and ankyrin repeats	UACA	-1.23054	4.04826		KLHL5_dn3utr	ENST00000381930	kelch like family member 5	KLHL5_dn3utr	-1.40412	4.69373		EIF4H	ENST00000265753	eukaryotic translation initiation factor 4H	EIF4H	1.16645	4.68755
ATP6V0D1	ENST00000564191	ATPase H+ transporting V0 subunit d1	ATP6V0D1	-1.23039	4.04826		RICTOR	ENST00000511516	RPTOR independent companion of MTOR complex 2	RICTOR	-1.40346	4.69373		ATP5A1	ENST00000593152	ATP synthase, H+ transporting, mitochondrial F1 complex, alpha subunit 1, cardiac muscle	ATP5A1	1.16688	1.50491
FAM175A	ENST00000506553	family with sequence similarity 175 member A	FAM175A	-1.22994	4.04826		ATF7IP	ENST00000535738	activating transcription factor 7 interacting protein	ATF7IP	-1.40315	0.292349		DIXDC1	ENST00000614104	DIX domain containing 1	DIXDC1	1.16694	3.51233
FAM204A	ENST00000369183	family with sequence similarity 204 member A	FAM204A	-1.22975	0.407557		PUM3	ENST00000490444	pumilio RNA binding family member 3	PUM3	-1.40218	4.69373		RPP25L	ENST00000297613	ribonuclease P/MRP subunit p25 like	RPP25L	1.16696	2.6347
TNKS	ENST00000517770	tankyrase	TNKS	-1.22969	0.577736		ZBTB20	ENST00000357258	zinc finger and BTB domain containing 20	ZBTB20	-1.40201	1.8206		TGFB1	ENST00000221930	transforming growth factor beta 1	TGFB1	1.16717	4.68755
C20orf24	ENST00000342422	chromosome 20 open reading frame 24	C20orf24	-1.22946	1.60223		SSBP2	ENST00000320672	single stranded DNA binding protein 2	SSBP2	-1.40076	0		METTL17	ENST00000555670	methyltransferase like 17	METTL17	1.16728	4.68755
RASSF9	ENST00000361228	Ras association domain family member 9	RASSF9	-1.22875	4.04826		XRN1	ENST00000498077	5'-3' exoribonuclease 1	XRN1	-1.40069	0.72838		XPOT	ENST00000332707	exportin for tRNA	XPOT	1.16741	2.01718
ARMS2	ENST00000528446	age-related maculopathy susceptibility 2	ARMS2	-1.22862	0.577736		SLC36A1	ENST00000517628	solute carrier family 36 member 1	SLC36A1	-1.40045	3.44497		SHISA4	ENST00000362011	shisa family member 4	SHISA4	1.16843	0.466962
ZSCAN31	ENST00000439628	zinc finger and SCAN domain containing 31	ZSCAN31	-1.2284	1.14475		MYCBP	ENST00000397572	MYC binding protein	MYCBP	-1.39878	0.524189		MRPL16	ENST00000534340	mitochondrial ribosomal protein L16	MRPL16	1.16878	1.50491
POMK	ENST00000614426	protein-O-mannose kinase	POMK	-1.22725	3.01263		CEBPA	ENST00000498907	CCAAT/enhancer binding protein alpha	CEBPA	-1.39868	3.44497		PEG10	ENST00000617526	paternally expressed 10	PEG10	1.16931	3.51233
TRAPPC4	ENST00000533012	trafficking protein particle complex 4	TRAPPC4	-1.22689	1.60223		MRPL19	ENST00000492255	mitochondrial ribosomal protein L19	MRPL19	-1.39804	0.205171		SLC2A5	ENST00000377424	solute carrier family 2 member 5	SLC2A5	1.16936	1.50491
EFR3A	ENST00000520362	EFR3 homolog A	EFR3A	-1.22622	0.212722		MBP	ENST00000397863	myelin basic protein	MBP	-1.39785	2.51164		ARPC4	ENST00000397261	actin related protein 2/3 complex subunit 4	ARPC4	1.16938	2.01718
DCAF4L1	ENST00000333141	DDB1 and CUL4 associated factor 4 like 1	DCAF4L1	-1.22501	0.293425		GOLGA5	ENST00000554700	golgin A5	GOLGA5	-1.39769	4.69373		MAP4K5	ENST00000555216	mitogen-activated protein kinase kinase kinase kinase 5	MAP4K5	1.16943	1.50491
CDK5RAP2	ENST00000482047	CDK5 regulatory subunit associated protein 2	CDK5RAP2	-1.22475	0.407557		SUDS3	ENST00000543473	SDS3 homolog, SIN3A corepressor complex component	SUDS3	-1.39728	1.35032		FAXDC2	ENST00000519501	fatty acid hydroxylase domain containing 2	FAXDC2	1.16961	2.6347
ZNF227	ENST00000586048	zinc finger protein 227	ZNF227	-1.22432	1.14475		C20orf24	ENST00000342422	chromosome 20 open reading frame 24	C20orf24	-1.39668	4.69373		ODF2L	ENST00000394733	outer dense fiber of sperm tails 2 like	ODF2L	1.16974	4.68755
TRIM32	ENST00000450136	tripartite motif containing 32	TRIM32	-1.22421	0.143933		DNAJC21	ENST00000382021	DnaJ heat shock protein family (Hsp40) member C21	DNAJC21	-1.3965	1.35032		EIF3K	ENST00000538434	eukaryotic translation initiation factor 3 subunit K	EIF3K	1.17019	1.50491
U2SURP	ENST00000600150	U2 snRNP associated SURP domain containing	U2SURP	-1.22414	0.143933		KRTAP4-6	ENST00000345847	keratin associated protein 4-6	KRTAP4-6	-1.39585	3.44497		KXD1	ENST00000600654	KxDL motif containing 1	KXD1	1.17028	2.6347
LYRM9	ENST00000508816	LYR motif containing 9	LYRM9	-1.22412	4.04826		SETD7	ENST00000404104	SET domain containing lysine methyltransferase 7	SETD7	-1.3958	2.51164		PLS3	ENST00000289290	plastin 3	PLS3	1.17098	4.68755
ZNF138	ENST00000494380	zinc finger protein 138	ZNF138	-1.22406	1.14475		TAF8	ENST00000472818	TATA-box binding protein associated factor 8	TAF8	-1.39532	3.44497		TMEM173	ENST00000510817	transmembrane protein 173	TMEM173	1.17106	4.68755
YAF2	ENST00000327791	YY1 associated factor 2	YAF2	-1.22399	4.04826		EXOC4	ENST00000393161	exocyst complex component 4	EXOC4	-1.39513	4.69373		BACE1	ENST00000510915	beta-secretase 1	BACE1	1.17115	0.817874
TAF9B	ENST00000341864	TATA-box binding protein associated factor 9b	TAF9B	-1.22351	0.293425		PCDHGA8	ENST00000610569	protocadherin gamma subfamily A, 8	PCDHGA8	-1.39403	1.8206		RAD17	ENST00000358030	RAD17 checkpoint clamp loader component	RAD17	1.17146	2.6347
THRAP3	ENST00000478853	thyroid hormone receptor associated protein 3	THRAP3	-1.22216	0.075527		ATP6V0A2	ENST00000613625	ATPase H+ transporting V0 subunit a2	ATP6V0A2	-1.39259	0.39198		CFAP97	ENST00000514798	cilia and flagella associated protein 97	CFAP97	1.17153	2.01718
P4HA1	ENST00000307116	prolyl 4-hydroxylase subunit alpha 1	P4HA1	-1.22199	1.14475		MAP4	ENST00000434267	microtubule associated protein 4	MAP4	-1.39256	1.8206		SERPINF1	ENST00000573763	serpin family F member 1	SERPINF1	1.17158	1.16888
CROT	ENST00000412227	carnitine O-octanoyltransferase	CROT	-1.21941	0.293425		CRNKL1	ENST00000377327	crooked neck pre-mRNA splicing factor 1	CRNKL1	-1.39228	0.976029		FAM53B	ENST00000392754	family with sequence similarity 53 member B	FAM53B	1.17219	4.68755
FILIP1	ENST00000393004	filamin A interacting protein 1	FILIP1	-1.21923	0.577736		SLC27A6	ENST00000262462	solute carrier family 27 member 6	SLC27A6	-1.39066	4.69373		GPNMB	ENST00000409458	glycoprotein nmb	GPNMB	1.17221	4.68755
TXNL4B	ENST00000426362	thioredoxin like 4B	TXNL4B	-1.21908	1.60223		PHF3_dn3utr	ENST00000509330	PHD finger protein 3	PHF3_dn3utr	-1.39049	1.35032		MLLT3	ENST00000629733	MLLT3, super elongation complex subunit	MLLT3	1.17242	2.6347
TMEM18	ENST00000281017	transmembrane protein 18	TMEM18	-1.21875	0.212722		CHD7	ENST00000524602	chromodomain helicase DNA binding protein 7	CHD7	-1.39037	3.44497		C12orf73	ENST00000546819	chromosome 12 open reading frame 73	C12orf73	1.17323	3.51233
CNOT7	ENST00000518021	CCR4-NOT transcription complex subunit 7	CNOT7	-1.21868	1.60223		RFFL	ENST00000581265	ring finger and FYVE like domain containing E3 ubiquitin protein ligase	RFFL	-1.39007	4.69373		ANKRD9	ENST00000286918	ankyrin repeat domain 9	ANKRD9	1.17326	4.68755
DAZAP2	ENST00000436900	DAZ associated protein 2	DAZAP2	-1.21765	2.20178		C12orf66	ENST00000544871	chromosome 12 open reading frame 66	C12orf66	-1.38948	4.69373		TECR	ENST00000594545	trans-2,3-enoyl-CoA reductase	TECR	1.17377	2.6347
RAB2A	ENST00000531098	RAB2A, member RAS oncogene family	RAB2A	-1.21751	2.20178		LRTM1	ENST00000273286	leucine rich repeats and transmembrane domains 1	LRTM1	-1.38918	4.69373		KIAA1191	ENST00000393725	KIAA1191	KIAA1191	1.17385	0.817874
LONRF1	ENST00000534446	LON peptidase N-terminal domain and ring finger 1	LONRF1	-1.21687	2.20178		DCAF7	ENST00000431926	DDB1 and CUL4 associated factor 7	DCAF7	-1.38797	0.292349		LPAR1	ENST00000358883	lysophosphatidic acid receptor 1	LPAR1	1.17399	3.51233
MICAL2	ENST00000530823	microtubule associated monooxygenase, calponin and LIM domain containing 2	MICAL2	-1.21644	3.01263		PRKCE	ENST00000306156	protein kinase C epsilon	PRKCE	-1.38766	1.8206		NKX1-2	ENST00000451024	NK1 homeobox 2	NKX1-2	1.17409	4.68755
ZNF148	ENST00000468369	zinc finger protein 148	ZNF148	-1.21632	0.212722		SIM1	ENST00000369208	single-minded family bHLH transcription factor 1	SIM1	-1.38737	2.51164		CALHM2	ENST00000260743	calcium homeostasis modulator 2	CALHM2	1.17427	0.52756
PEX13	ENST00000295030	peroxisomal biogenesis factor 13	PEX13	-1.21621	0.407557		MED7	ENST00000420343	mediator complex subunit 7	MED7	-1.38634	0.976029		SF1	ENST00000377387	splicing factor 1	SF1	1.17454	2.01718
BCAS3	ENST00000586241	BCAS3, microtubule associated cell migration factor	BCAS3	-1.21608	0.293425		SPRYD7	ENST00000613924	SPRY domain containing 7	SPRYD7	-1.38604	0		WIPI1	ENST00000546360	WD repeat domain, phosphoinositide interacting 1	WIPI1	1.17467	3.51233
ZNF717	ENST00000478296	zinc finger protein 717	ZNF717	-1.21606	0.407557		USP40	ENST00000430158	ubiquitin specific peptidase 40	USP40	-1.38514	4.69373		MKKS	ENST00000347364	McKusick-Kaufman syndrome	MKKS	1.17674	3.51233
CCNDBP1	ENST00000569745	cyclin D1 binding protein 1	CCNDBP1	-1.21594	4.04826		DHDDS	ENST00000427245	dehydrodolichyl diphosphate synthase subunit	DHDDS	-1.38436	3.44497		NPIPB2	ENST00000538896	nuclear pore complex interacting protein family, member B2	NPIPB2	1.17706	4.68755
ASAP3	ENST00000484418	ArfGAP with SH3 domain, ankyrin repeat and PH domain 3	ASAP3	-1.21563	2.20178		KLF10	ENST00000395884	Kruppel like factor 10	KLF10	-1.38422	0.292349		IL2RG	ENST00000487883	interleukin 2 receptor subunit gamma	IL2RG	1.17711	4.68755
PPP6C	ENST00000456642	protein phosphatase 6 catalytic subunit	PPP6C	-1.21547	0.577736		RAPSN	ENST00000524487	receptor associated protein of the synapse	RAPSN	-1.38411	4.69373		RNF168	ENST00000437070	ring finger protein 168	RNF168	1.17722	4.68755
EEA1	ENST00000553019	early endosome antigen 1	EEA1	-1.2144	1.14475		HYAL4	ENST00000483878	hyaluronoglucosaminidase 4	HYAL4	-1.38391	4.69373		ATP6V1E2	ENST00000522587	ATPase H+ transporting V1 subunit E2	ATP6V1E2	1.17725	2.6347
CCT6B	ENST00000421975	chaperonin containing TCP1 subunit 6B	CCT6B	-1.21438	4.04826		U2SURP	ENST00000467348	U2 snRNP associated SURP domain containing	U2SURP	-1.38327	0.138866		LY6H	ENST00000615409	lymphocyte antigen 6 family member H	LY6H	1.17727	3.51233
SLC30A6	ENST00000457724	solute carrier family 30 member 6	SLC30A6	-1.21431	0.577736		PTPN21	ENST00000553531	protein tyrosine phosphatase, non-receptor type 21	PTPN21	-1.38311	3.44497		ATPAF2	ENST00000474627	ATP synthase mitochondrial F1 complex assembly factor 2	ATPAF2	1.17742	4.68755
TSC22D3	ENST00000503515	TSC22 domain family member 3	TSC22D3	-1.21421	4.04826		BRF2	ENST00000520601	BRF2, RNA polymerase III transcription initiation factor subunit	BRF2	-1.38301	0.205171		ACAA2	ENST00000586485	acetyl-CoA acyltransferase 2	ACAA2	1.1776	2.6347
ZNF219	ENST00000553980	zinc finger protein 219	ZNF219	-1.21395	0.046048		RLN3	ENST00000431365	relaxin 3	RLN3	-1.38256	1.8206		ANTXR2	ENST00000346652	anthrax toxin receptor 2	ANTXR2	1.17945	2.01718
UBA2	ENST00000607361	ubiquitin like modifier activating enzyme 2	UBA2	-1.21387	3.01263		PDLIM3	ENST00000284767	PDZ and LIM domain 3	PDLIM3	-1.3823	0		IAH1	ENST00000470914	isoamyl acetate-hydrolyzing esterase 1 homolog	IAH1	1.1796	0.466962
GREB1L	ENST00000269218	growth regulation by estrogen in breast cancer 1 like	GREB1L	-1.21364	1.60223		PRRG1	ENST00000378628	proline rich and Gla domain 1	PRRG1	-1.38136	0.292349		STAU2	ENST00000355780	staufen double-stranded RNA binding protein 2	STAU2	1.17992	4.68755
SEC16B	ENST00000308284	SEC16 homolog B, endoplasmic reticulum export factor	SEC16B	-1.21312	3.01263		FEZ1	ENST00000524435	fasciculation and elongation protein zeta 1	FEZ1	-1.38047	4.69373		WDR6	ENST00000615452	WD repeat domain 6	WDR6	1.18014	3.51233
CLDN5	ENST00000406028	claudin 5	CLDN5	-1.21214	2.20178		PRTG	ENST00000389286	protogenin	PRTG	-1.38013	0.976029		LYRM1	ENST00000412082	LYR motif containing 1	LYRM1	1.18025	0.817874
UBE2N	ENST00000550657	ubiquitin conjugating enzyme E2 N	UBE2N	-1.21207	0.143933		TCEAL6	ENST00000372774	transcription elongation factor A like 6	TCEAL6	-1.37901	4.69373		PPFIBP2	ENST00000529575	PPFIA binding protein 2	PPFIBP2	1.1804	4.68755
LHFPL5	ENST00000360215	lipoma HMGIC fusion partner-like 5	LHFPL5	-1.21202	3.01263		RCHY1	ENST00000324439	ring finger and CHY zinc finger domain containing 1	RCHY1	-1.37753	0.205171		SLC2A10	ENST00000486000	solute carrier family 2 member 10	SLC2A10	1.18053	3.51233
SECTM1	ENST00000581954	secreted and transmembrane 1	SECTM1	-1.21182	3.01263		MINDY1	ENST00000361738	MINDY lysine 48 deubiquitinase 1	MINDY1	-1.37667	2.51164		MCEE	ENST00000486135	methylmalonyl-CoA epimerase	MCEE	1.18088	2.6347
GSTCD	ENST00000512828	glutathione S-transferase C-terminal domain containing	GSTCD	-1.21175	2.20178		NHLRC2	ENST00000369301	NHL repeat containing 2	NHLRC2	-1.37662	1.35032		PDLIM7	ENST00000506537	PDZ and LIM domain 7	PDLIM7	1.18189	2.6347
NR3C1	ENST00000502500	nuclear receptor subfamily 3 group C member 1	NR3C1	-1.21173	1.60223		SPATA5	ENST00000274008	spermatogenesis associated 5	SPATA5	-1.37655	1.8206		IQGAP1	ENST00000560418	IQ motif containing GTPase activating protein 1	IQGAP1	1.18268	3.51233
DDR1	ENST00000515233	discoidin domain receptor tyrosine kinase 1	DDR1	-1.21122	4.04826		ATP9B	ENST00000307671	ATPase phospholipid transporting 9B (putative)	ATP9B	-1.37432	1.8206		RNF167	ENST00000576452	ring finger protein 167	RNF167	1.1827	3.51233
C2CD4C	ENST00000332235	C2 calcium dependent domain containing 4C	C2CD4C	-1.21101	1.14475		RRAS2	ENST00000414023	related RAS viral (r-ras) oncogene homolog 2	RRAS2	-1.374	4.69373		SETD1B	ENST00000604567	SET domain containing 1B	SETD1B	1.18354	2.6347
TLE3	ENST00000537387	transducin like enhancer of split 3	TLE3	-1.21074	1.60223		FOXP2	ENST00000462331	forkhead box P2	FOXP2	-1.37347	4.69373		TCAIM	ENST00000412611	T-cell activation inhibitor, mitochondrial	TCAIM	1.18409	3.51233
HSD3B1	ENST00000528909	hydroxy-delta-5-steroid dehydrogenase, 3 beta- and steroid delta-isomerase 1	HSD3B1	-1.21063	3.01263		CD52	ENST00000374213	CD52 molecule	CD52	-1.37277	1.35032		TMEM184B	ENST00000411679	transmembrane protein 184B	TMEM184B	1.18416	3.51233
SLC27A6	ENST00000508645	solute carrier family 27 member 6	SLC27A6	-1.21035	4.04826		C11orf58	ENST00000228136	chromosome 11 open reading frame 58	C11orf58	-1.37255	0		PIGX	ENST00000421265	phosphatidylinositol glycan anchor biosynthesis class X	PIGX	1.18507	1.50491
ZNF844	ENST00000441304	zinc finger protein 844	ZNF844	-1.21024	0.212722		ARRDC3	ENST00000265138	arrestin domain containing 3	ARRDC3	-1.37225	4.69373		FILIP1L	ENST00000471562	filamin A interacting protein 1 like	FILIP1L	1.18529	2.01718
SUMO4	ENST00000326669	small ubiquitin-like modifier 4	SUMO4	-1.21007	0.813361		RNF128	ENST00000255499	ring finger protein 128, E3 ubiquitin protein ligase	RNF128	-1.37168	2.51164		TTYH2	ENST00000441391	tweety family member 2	TTYH2	1.18556	2.6347
TSPYL1	ENST00000368608	TSPY like 1	TSPYL1	-1.21005	3.01263		NAP1L1	ENST00000393263	nucleosome assembly protein 1 like 1	NAP1L1	-1.37161	1.8206		SLC1A5	ENST00000598022	solute carrier family 1 member 5	SLC1A5	1.18557	2.6347
HIST1H2BC	ENST00000314332	histone cluster 1 H2B family member c	HIST1H2BC	-1.21003	1.14475		CALCB	ENST00000533448	calcitonin related polypeptide beta	CALCB	-1.37103	3.44497		TMEM108	ENST00000511555	transmembrane protein 108	TMEM108	1.18561	2.6347
IPCEF1	ENST00000519405	interaction protein for cytohesin exchange factors 1	IPCEF1	-1.20887	4.04826		CDC73	ENST00000367435	cell division cycle 73	CDC73	-1.3708	0.205171		PPFIBP1	ENST00000535575	PPFIA binding protein 1	PPFIBP1	1.18599	4.68755
PCDHGA11	ENST00000622044	protocadherin gamma subfamily A, 11	PCDHGA11	-1.2087	0.577736		CAMKMT	ENST00000403853	calmodulin-lysine N-methyltransferase	CAMKMT	-1.37078	1.8206		PHB2	ENST00000399433	prohibitin 2	PHB2	1.18632	2.6347
LAMP2	ENST00000371335	lysosomal associated membrane protein 2	LAMP2	-1.20717	0.212722		H3F3B	ENST00000254810	H3 histone family member 3B	H3F3B	-1.37061	1.35032		PITPNA	ENST00000575288	phosphatidylinositol transfer protein alpha	PITPNA	1.18637	2.01718
SYNPO2L	ENST00000372873	synaptopodin 2 like	SYNPO2L	-1.20708	2.20178		RAB3GAP1	ENST00000539493	RAB3 GTPase activating protein catalytic subunit 1	RAB3GAP1	-1.37022	0.39198		PRKCH	ENST00000553265	protein kinase C eta	PRKCH	1.18665	4.68755
SLC22A1	ENST00000540443	solute carrier family 22 member 1	SLC22A1	-1.20671	0.577736		MET	ENST00000422097	MET proto-oncogene, receptor tyrosine kinase	MET	-1.36937	4.69373		CSRP1	ENST00000524951	cysteine and glycine rich protein 1	CSRP1	1.18671	4.68755
TMCC3	ENST00000261226	transmembrane and coiled-coil domain family 3	TMCC3	-1.20664	2.20178		TSPYL2	ENST00000578306	TSPY like 2	TSPYL2	-1.3687	2.51164		NT5DC2	ENST00000471522	5'-nucleotidase domain containing 2	NT5DC2	1.18744	2.6347
C2orf74	ENST00000488469	chromosome 2 open reading frame 74	C2orf74	-1.20661	1.60223		VAPA	ENST00000400000	VAMP associated protein A	VAPA	-1.36865	0		NR2F2	ENST00000394166	nuclear receptor subfamily 2 group F member 2	NR2F2	1.18764	2.01718
VCX	ENST00000620630	variable charge, X-linked	VCX	-1.20643	4.04826		ATP11B	ENST00000491699	ATPase phospholipid transporting 11B (putative)	ATP11B	-1.3672	4.69373		TMUB2	ENST00000589856	transmembrane and ubiquitin like domain containing 2	TMUB2	1.18781	3.51233
UNC13C	ENST00000539562	unc-13 homolog C	UNC13C	-1.20609	4.04826		LRP3	ENST00000253193	LDL receptor related protein 3	LRP3	-1.36666	0.976029		GUCY1B3	ENST00000513437	guanylate cyclase 1 soluble subunit beta	GUCY1B3	1.18808	2.01718
ARPC4	ENST00000440787	actin related protein 2/3 complex subunit 4	ARPC4	-1.20581	4.04826		KIF1C	ENST00000320785	kinesin family member 1C	KIF1C	-1.36661	3.44497		NXPE3	ENST00000477909	neurexophilin and PC-esterase domain family member 3	NXPE3	1.18896	4.68755
AP4S1	ENST00000557346	adaptor related protein complex 4 sigma 1 subunit	AP4S1	-1.2058	1.60223		CLEC7A	ENST00000310002	C-type lectin domain family 7 member A	CLEC7A	-1.36633	3.44497		ALDH1L2	ENST00000258494	aldehyde dehydrogenase 1 family member L2	ALDH1L2	1.18916	2.01718
NACA	ENST00000546917	nascent polypeptide-associated complex alpha subunit	NACA	-1.20571	1.14475		ZFYVE26	ENST00000555452	zinc finger FYVE-type containing 26	ZFYVE26	-1.36632	0.976029		RSU1	ENST00000377921	Ras suppressor protein 1	RSU1	1.18992	0.52756
ALG9	ENST00000531154	ALG9, alpha-1,2-mannosyltransferase	ALG9	-1.20551	4.04826		PHF20L1	ENST00000485595	PHD finger protein 20-like 1	PHF20L1	-1.36587	0.39198		UQCRC2	ENST00000561553	ubiquinol-cytochrome c reductase core protein II	UQCRC2	1.19009	0.466962
ZNF24	ENST00000589881	zinc finger protein 24	ZNF24	-1.20362	0.577736		ZNF721	ENST00000515578	zinc finger protein 721	ZNF721	-1.36535	0.292349		MTIF2	ENST00000404297	mitochondrial translational initiation factor 2	MTIF2	1.19013	3.51233
CDKAL1	ENST00000613575	CDK5 regulatory subunit associated protein 1 like 1	CDKAL1	-1.20362	0.212722		WDR70	ENST00000265107	WD repeat domain 70	WDR70	-1.36521	4.69373		FSTL1	ENST00000469005	follistatin like 1	FSTL1	1.19103	1.50491
MOB4	ENST00000233892	MOB family member 4, phocein	MOB4	-1.20346	0.407557		TANGO6	ENST00000565852	transport and golgi organization 6 homolog	TANGO6	-1.36464	0		SNRPD2	ENST00000342669	small nuclear ribonucleoprotein D2 polypeptide	SNRPD2	1.19114	3.51233
BTF3L4	ENST00000313334	basic transcription factor 3 like 4	BTF3L4	-1.20329	0.407557		EIF2D_dn3utr	ENST00000271764	eukaryotic translation initiation factor 2D	EIF2D_dn3utr	-1.36436	4.69373		UTRN	ENST00000433557	utrophin	UTRN	1.19137	2.01718
CGRRF1	ENST00000556172	cell growth regulator with ring finger domain 1	CGRRF1	-1.2031	3.01263		RHOB	ENST00000272233	ras homolog family member B	RHOB	-1.3643	3.44497		C12orf57	ENST00000229281	chromosome 12 open reading frame 57	C12orf57	1.19273	4.68755
PCDHGA3	ENST00000612467	protocadherin gamma subfamily A, 3	PCDHGA3	-1.20289	2.20178		NKAIN1	ENST00000373736	Sodium/potassium transporting ATPase interacting 1	NKAIN1	-1.36411	0.205171		PPT1	ENST00000530076	palmitoyl-protein thioesterase 1	PPT1	1.19275	2.6347
EPB41L5	ENST00000331393	erythrocyte membrane protein band 4.1 like 5	EPB41L5	-1.20283	1.60223		ATP2C1	ENST00000505330	ATPase secretory pathway Ca2+ transporting 1	ATP2C1	-1.36386	3.44497		CTDNEP1	ENST00000572043	CTD nuclear envelope phosphatase 1	CTDNEP1	1.19298	3.51233
ZNF730	ENST00000597761	zinc finger protein 730	ZNF730	-1.20243	1.60223		LYG2	ENST00000423800	lysozyme g2	LYG2	-1.36285	1.8206		ECSIT	ENST00000592665	ECSIT signalling integrator	ECSIT	1.19411	4.68755
FOXJ3	ENST00000454417	forkhead box J3	FOXJ3	-1.20212	0.143933		MRNIP	ENST00000521333	MRN complex interacting protein	MRNIP	-1.36163	4.69373		ANAPC11	ENST00000579133	anaphase promoting complex subunit 11	ANAPC11	1.1943	2.6347
ANGPT4	ENST00000381922	angiopoietin 4	ANGPT4	-1.20175	0.813361		FBXO48	ENST00000377957	F-box protein 48	FBXO48	-1.36162	2.51164		PELI1	ENST00000358912	pellino E3 ubiquitin protein ligase 1	PELI1	1.19439	2.6347
COPS8	ENST00000419015	COP9 signalosome subunit 8	COPS8	-1.20131	3.01263		ATL2	ENST00000378954	atlastin GTPase 2	ATL2	-1.36067	0		SULF2	ENST00000437955	sulfatase 2	SULF2	1.19456	2.01718
SLC41A3	ENST00000383598	solute carrier family 41 member 3	SLC41A3	-1.20113	0.293425		TXNL1	ENST00000586262	thioredoxin like 1	TXNL1	-1.36053	0.138866		NAGK	ENST00000531934	N-acetylglucosamine kinase	NAGK	1.19487	2.6347
ZNF329	ENST00000601887	zinc finger protein 329	ZNF329	-1.20095	4.04826		EIF3F	ENST00000533626	eukaryotic translation initiation factor 3 subunit F	EIF3F	-1.35927	0.39198		MSL1	ENST00000579565	male specific lethal 1 homolog	MSL1	1.19567	1.50491
SPRN	ENST00000414069	shadow of prion protein homolog (zebrafish)	SPRN	-1.20017	1.60223		CLIP4	ENST00000401605	CAP-Gly domain containing linker protein family member 4	CLIP4	-1.35915	0.39198		BAG1	ENST00000473781	BCL2 associated athanogene 1	BAG1	1.19598	1.50491
BTG1	ENST00000552315	BTG anti-proliferation factor 1	BTG1	-1.19997	1.60223		SMAD4	ENST00000342988	SMAD family member 4	SMAD4	-1.35785	1.35032		MSANTD2	ENST00000526629	Myb/SANT DNA binding domain containing 2	MSANTD2	1.196	3.51233
WNT4	ENST00000441048	Wnt family member 4	WNT4	-1.19992	4.04826		NSFL1C	ENST00000216879	NSFL1 cofactor	NSFL1C	-1.35714	0		MRPS12	ENST00000402029	mitochondrial ribosomal protein S12	MRPS12	1.19646	2.6347
SLC9A8	ENST00000361573	solute carrier family 9 member A8	SLC9A8	-1.19991	1.14475		FARP2	ENST00000627550	FERM, ARH/RhoGEF and pleckstrin domain protein 2	FARP2	-1.35713	4.69373		RAP1B	ENST00000542018	RAP1B, member of RAS oncogene family	RAP1B	1.19654	4.68755
KLHL14	ENST00000358095	kelch like family member 14	KLHL14	-1.19982	4.04826		GUCA2A	ENST00000357001	guanylate cyclase activator 2A	GUCA2A	-1.35664	0.72838		RPS3	ENST00000422465	ribosomal protein S3	RPS3	1.19678	3.51233
PDLIM3	ENST00000505886	PDZ and LIM domain 3	PDLIM3	-1.19964	2.20178		VPS13A	ENST00000376634	vacuolar protein sorting 13 homolog A	VPS13A	-1.3563	1.8206		ABHD18	ENST00000611882	abhydrolase domain containing 18	ABHD18	1.19694	2.6347
LNPEP	ENST00000395770	leucyl and cystinyl aminopeptidase	LNPEP	-1.1993	1.14475		TMEM106B	ENST00000396667	transmembrane protein 106B	TMEM106B	-1.3553	0.292349		MRPL18	ENST00000367034	mitochondrial ribosomal protein L18	MRPL18	1.19706	4.68755
ADAMTS8	ENST00000257359	ADAM metallopeptidase with thrombospondin type 1 motif 8	ADAMTS8	-1.19899	3.01263		EPB41L5	ENST00000443124	erythrocyte membrane protein band 4.1 like 5	EPB41L5	-1.35525	0.39198		GBP1	ENST00000370473	guanylate binding protein 1	GBP1	1.19724	3.51233
KCNN3	ENST00000618040	potassium calcium-activated channel subfamily N member 3	KCNN3	-1.19871	1.14475		ACYP2	ENST00000406041	acylphosphatase 2	ACYP2	-1.35499	4.69373		TRO	ENST00000427099	trophinin	TRO	1.19747	4.68755
CCHCR1	ENST00000507226	coiled-coil alpha-helical rod protein 1	CCHCR1	-1.19851	0.577736		SUMO4	ENST00000326669	small ubiquitin-like modifier 4	SUMO4	-1.35494	1.8206		PLXNB2	ENST00000614805	plexin B2	PLXNB2	1.19777	2.01718
MED21	ENST00000282892	mediator complex subunit 21	MED21	-1.19838	0.407557		ABCD3	ENST00000315713	ATP binding cassette subfamily D member 3	ABCD3	-1.35492	1.35032		HECTD2	ENST00000631422	HECT domain E3 ubiquitin protein ligase 2	HECTD2	1.19826	0.52756
MCEMP1	ENST00000333598	mast cell expressed membrane protein 1	MCEMP1	-1.19831	4.04826		B3GALT1	ENST00000392690	beta-1,3-galactosyltransferase 1	B3GALT1	-1.35466	3.44497		APIP	ENST00000395787	APAF1 interacting protein	APIP	1.19846	4.68755
UTP3	ENST00000254803	UTP3, small subunit processome component homolog (S. cerevisiae)	UTP3	-1.19816	1.60223		CLOCK	ENST00000309964	clock circadian regulator	CLOCK	-1.35443	0.976029		MAGED2	ENST00000375068	MAGE family member D2	MAGED2	1.19868	4.68755
NUP43	ENST00000403890	nucleoporin 43	NUP43	-1.19812	1.14475		UBQLN1	ENST00000376395	ubiquilin 1	UBQLN1	-1.3539	0.72838		AP2M1	ENST00000432591	adaptor related protein complex 2 mu 1 subunit	AP2M1	1.19891	4.68755
KIF1B	ENST00000620295	kinesin family member 1B	KIF1B	-1.19717	0.293425		IRGM	ENST00000520549	immunity related GTPase M	IRGM	-1.35322	4.69373		ATP2B4	ENST00000357681	ATPase plasma membrane Ca2+ transporting 4	ATP2B4	1.19971	0.52756
MS4A10	ENST00000308287	membrane spanning 4-domains A10	MS4A10	-1.19716	2.20178		FTCDNL1	ENST00000420128	formiminotransferase cyclodeaminase N-terminal like	FTCDNL1	-1.35316	0.976029		CORO1C	ENST00000421578	coronin 1C	CORO1C	1.19982	3.51233
TTC39A	ENST00000262675	tetratricopeptide repeat domain 39A	TTC39A	-1.19656	4.04826		EPO	ENST00000252723	erythropoietin	EPO	-1.35292	1.35032		PPP5C	ENST00000391919	protein phosphatase 5 catalytic subunit	PPP5C	1.19995	1.50491
G2E3	ENST00000550944	G2/M-phase specific E3 ubiquitin protein ligase	G2E3	-1.19626	0.293425		OTUB1	ENST00000535715	OTU deubiquitinase, ubiquitin aldehyde binding 1	OTUB1	-1.35286	0.72838		KRBA2	ENST00000396267	KRAB-A domain containing 2	KRBA2	1.20008	4.68755
MAP3K20	ENST00000422149	mitogen-activated protein kinase kinase kinase 20	MAP3K20	-1.19622	4.04826		SESN2	ENST00000253063	sestrin 2	SESN2	-1.35196	1.8206		UBQLN2	ENST00000338222	ubiquilin 2	UBQLN2	1.20064	2.6347
C1orf185	ENST00000467127	chromosome 1 open reading frame 185	C1orf185	-1.19621	4.04826		WDR33	ENST00000393006	WD repeat domain 33	WDR33	-1.35091	0.976029		SYNJ2	ENST00000367112	synaptojanin 2	SYNJ2	1.20118	1.16888
MATR3	ENST00000504023	matrin 3	MATR3	-1.19599	2.20178		PDLIM5_dn3utr	ENST00000503974	PDZ and LIM domain 5	PDLIM5_dn3utr	-1.34918	2.51164		CIAPIN1	ENST00000565786	cytokine induced apoptosis inhibitor 1	CIAPIN1	1.20152	2.01718
ZSCAN32	ENST00000573830	zinc finger and SCAN domain containing 32	ZSCAN32	-1.19595	4.04826		GTF2H5	ENST00000607778	general transcription factor IIH subunit 5	GTF2H5	-1.34845	1.35032		ARHGAP26	ENST00000451259	Rho GTPase activating protein 26	ARHGAP26	1.20161	2.6347
LMBRD2	ENST00000296603	LMBR1 domain containing 2	LMBRD2	-1.19573	4.04826		SSTR4	ENST00000255008	somatostatin receptor 4	SSTR4	-1.34766	0.72838		IFT80	ENST00000475677	intraflagellar transport 80	IFT80	1.2018	2.6347
POLR2C	ENST00000562599	RNA polymerase II subunit C	POLR2C	-1.19573	0.293425		MT3	ENST00000200691	metallothionein 3	MT3	-1.34722	1.8206		LAMC1	ENST00000484114	laminin subunit gamma 1	LAMC1	1.20255	3.51233
RIMKLA	ENST00000410070	ribosomal modification protein rimK like family member A	RIMKLA	-1.19562	0.577736		RCC1L	ENST00000614461	RCC1 like	RCC1L	-1.34696	4.69373		CREB3L2	ENST00000458726	cAMP responsive element binding protein 3 like 2	CREB3L2	1.20266	3.51233
CMTR2	ENST00000563876	cap methyltransferase 2	CMTR2	-1.19551	4.04826		FBXO22	ENST00000453211	F-box protein 22	FBXO22	-1.34672	1.35032		COX6B1	ENST00000246554	cytochrome c oxidase subunit 6B1	COX6B1	1.20325	1.50491
DSTYK	ENST00000615388	dual serine/threonine and tyrosine protein kinase	DSTYK	-1.19505	4.04826		CGRRF1	ENST00000557755	cell growth regulator with ring finger domain 1	CGRRF1	-1.34593	2.51164		KATNAL2	ENST00000592005	katanin catalytic subunit A1 like 2	KATNAL2	1.20366	3.51233
CIRBP	ENST00000591055	cold inducible RNA binding protein	CIRBP	-1.19502	0.813361		UBR1	ENST00000569337	ubiquitin protein ligase E3 component n-recognin 1	UBR1	-1.34585	1.35032		MPC1	ENST00000341756	mitochondrial pyruvate carrier 1	MPC1	1.20411	2.6347
PDIK1L	ENST00000619836	PDLIM1 interacting kinase 1 like	PDIK1L	-1.19461	0.813361		NSRP1	ENST00000479218	nuclear speckle splicing regulatory protein 1	NSRP1	-1.34457	3.44497		CPNE8	ENST00000538596	copine 8	CPNE8	1.20435	4.68755
DPH6	ENST00000256538	diphthamine biosynthesis 6	DPH6	-1.19424	1.14475		ACBD7	ENST00000356189	acyl-CoA binding domain containing 7	ACBD7	-1.34359	1.35032		PTPN12	ENST00000440186	protein tyrosine phosphatase, non-receptor type 12	PTPN12	1.20466	3.51233
NKIRAS1	ENST00000614374	NFKB inhibitor interacting Ras like 1	NKIRAS1	-1.19362	0.577736		PRUNE1	ENST00000368937	prune exopolyphosphatase	PRUNE1	-1.34272	4.69373		RRAGD	ENST00000359203	Ras related GTP binding D	RRAGD	1.20467	0
NFKBIB	ENST00000575359	NFKB inhibitor beta	NFKBIB	-1.19356	4.04826		CHRNB1	ENST00000536404	cholinergic receptor nicotinic beta 1 subunit	CHRNB1	-1.34253	2.51164		TBC1D31	ENST00000518684	TBC1 domain family member 31	TBC1D31	1.20603	4.68755
PPIL4	ENST00000340881	peptidylprolyl isomerase like 4	PPIL4	-1.19339	2.20178		NCBP1	ENST00000375147	nuclear cap binding protein subunit 1	NCBP1	-1.34226	0.72838		DUSP22	ENST00000605863	dual specificity phosphatase 22	DUSP22	1.2062	2.6347
FBXW4	ENST00000331272	F-box and WD repeat domain containing 4	FBXW4	-1.19326	0.143933		TXNL4B	ENST00000426362	thioredoxin like 4B	TXNL4B	-1.342	4.69373		ZNF581	ENST00000270451	zinc finger protein 581	ZNF581	1.2078	1.50491
NLRP11	ENST00000593208	NLR family pyrin domain containing 11	NLRP11	-1.19322	1.60223		PIGC	ENST00000344529	phosphatidylinositol glycan anchor biosynthesis class C	PIGC	-1.34181	2.51164		RFX2	ENST00000587321	regulatory factor X2	RFX2	1.20858	2.6347
HNRNPH2	ENST00000316594	heterogeneous nuclear ribonucleoprotein H2	HNRNPH2	-1.19294	1.60223		RNF144B	ENST00000259939	ring finger protein 144B	RNF144B	-1.34146	1.8206		FAM228B	ENST00000615575	family with sequence similarity 228 member B	FAM228B	1.2088	2.6347
VCP	ENST00000417448	valosin containing protein	VCP	-1.19238	1.14475		NKAP	ENST00000371410	NFKB activating protein	NKAP	-1.34126	0.72838		MYLIP	ENST00000349606	myosin regulatory light chain interacting protein	MYLIP	1.209	4.68755
TMEM192	ENST00000506087	transmembrane protein 192	TMEM192	-1.19233	4.04826		KPNA1	ENST00000344337	karyopherin subunit alpha 1	KPNA1	-1.34103	0.976029		ABCC1	ENST00000399408	ATP binding cassette subfamily C member 1	ABCC1	1.20969	3.51233
RRP15	ENST00000366932	ribosomal RNA processing 15 homolog	RRP15	-1.19229	3.01263		RPS20	ENST00000009589	ribosomal protein S20	RPS20	-1.34089	4.69373		MRPS24	ENST00000418740	mitochondrial ribosomal protein S24	MRPS24	1.21001	1.50491
FAM159B	ENST00000389074	family with sequence similarity 159 member B	FAM159B	-1.1922	3.01263		SSBP1	ENST00000465582	single stranded DNA binding protein 1	SSBP1	-1.34056	0.524189		FOLR2	ENST00000619261	folate receptor beta	FOLR2	1.21004	3.51233
LRTOMT	ENST00000537483	leucine rich transmembrane and O-methyltransferase domain containing	LRTOMT	-1.19215	3.01263		GCFC2	ENST00000470503	GC-rich sequence DNA-binding factor 2	GCFC2	-1.33964	4.69373		SMARCAL1	ENST00000412913	SWI/SNF related, matrix associated, actin dependent regulator of chromatin, subfamily a like 1	SMARCAL1	1.21039	3.51233
USO1	ENST00000514213	USO1 vesicle transport factor	USO1	-1.19186	0		TBL1XR1	ENST00000457928	transducin beta like 1 X-linked receptor 1	TBL1XR1	-1.33844	1.8206		COX6C	ENST00000518171	cytochrome c oxidase subunit 6C	COX6C	1.21184	0.466962
C11orf58	ENST00000228136	chromosome 11 open reading frame 58	C11orf58	-1.19186	0.407557		UBAC2	ENST00000474510	UBA domain containing 2	UBAC2	-1.33814	4.69373		RNF214	ENST00000531452	ring finger protein 214	RNF214	1.21191	1.50491
ANKHD1	ENST00000511151	ankyrin repeat and KH domain containing 1	ANKHD1	-1.19182	1.14475		FILIP1	ENST00000393004	filamin A interacting protein 1	FILIP1	-1.33726	0.292349		MFN2	ENST00000412236	mitofusin 2	MFN2	1.21207	4.68755
HAO1	ENST00000378789	hydroxyacid oxidase 1	HAO1	-1.19163	3.01263		ME1	ENST00000369705	malic enzyme 1	ME1	-1.33648	0.976029		RPS20	ENST00000520627	ribosomal protein S20	RPS20	1.21227	1.16888
CFLAR	ENST00000457277	CASP8 and FADD like apoptosis regulator	CFLAR	-1.19157	0.293425		TBCC	ENST00000372876	tubulin folding cofactor C	TBCC	-1.33591	3.44497		RUSC2	ENST00000455600	RUN and SH3 domain containing 2	RUSC2	1.21229	1.16888
PCDHGB3	ENST00000576222	protocadherin gamma subfamily B, 3	PCDHGB3	-1.19144	0.407557		BTG1	ENST00000256015	BTG anti-proliferation factor 1	BTG1	-1.33576	3.44497		TAF9	ENST00000508954	TATA-box binding protein associated factor 9	TAF9	1.21231	1.50491
ACACA	ENST00000616352	acetyl-CoA carboxylase alpha	ACACA	-1.19088	3.01263		RPUSD4	ENST00000298317	RNA pseudouridylate synthase domain containing 4	RPUSD4	-1.33562	0.292349		MRPL21	ENST00000567045	mitochondrial ribosomal protein L21	MRPL21	1.21231	2.01718
KIDINS220	ENST00000496383	kinase D interacting substrate 220	KIDINS220	-1.19044	0.813361		YIPF7	ENST00000415895	Yip1 domain family member 7	YIPF7	-1.33544	2.51164		PDGFB	ENST00000331163	platelet derived growth factor subunit B	PDGFB	1.21377	3.51233
SQOR	ENST00000260324	sulfide quinone reductase-like (yeast)	SQOR	-1.19036	1.60223		WDR74	ENST00000525239	WD repeat domain 74	WDR74	-1.33484	1.8206		SSFA2	ENST00000416081	sperm specific antigen 2	SSFA2	1.21441	0
HLF	ENST00000573945	HLF, PAR bZIP transcription factor	HLF	-1.19013	0.212722		DDRGK1	ENST00000354488	DDRGK domain containing 1	DDRGK1	-1.33438	0.976029		ZYX	ENST00000446634	zyxin	ZYX	1.21543	0.817874
FTCDNL1	ENST00000420128	formiminotransferase cyclodeaminase N-terminal like	FTCDNL1	-1.19004	4.04826		PSAP	ENST00000610929	prosaposin	PSAP	-1.33421	3.44497		ACHE	ENST00000445236	acetylcholinesterase (Cartwright blood group)	ACHE	1.21656	1.50491
ALDH9A1	ENST00000354775	aldehyde dehydrogenase 9 family member A1	ALDH9A1	-1.18904	0		NAAA	ENST00000513045	N-acylethanolamine acid amidase	NAAA	-1.33403	4.69373		CALCRL	ENST00000409998	calcitonin receptor like receptor	CALCRL	1.21657	4.68755
PHC3	ENST00000481639	polyhomeotic homolog 3	PHC3	-1.18896	0.813361		NR3C2	ENST00000342437	nuclear receptor subfamily 3 group C member 2	NR3C2	-1.334	1.35032		ETFDH	ENST00000507475	electron transfer flavoprotein dehydrogenase	ETFDH	1.21771	1.50491
PDE4D	ENST00000309641	phosphodiesterase 4D	PDE4D	-1.18895	0.813361		ANGEL2	ENST00000535388	angel homolog 2	ANGEL2	-1.33389	1.35032		TM4SF18	ENST00000296059	transmembrane 4 L six family member 18	TM4SF18	1.21846	3.51233
EIF3E	ENST00000522887	eukaryotic translation initiation factor 3 subunit E	EIF3E	-1.1889	0.577736		SERINC3	ENST00000255175	serine incorporator 3	SERINC3	-1.33383	3.44497		CMTM3	ENST00000565003	CKLF like MARVEL transmembrane domain containing 3	CMTM3	1.21887	2.6347
MAST4_dn	ENST00000447738	microtubule associated serine/threonine kinase family member 4	MAST4_dn	-1.18875	2.20178		C14orf159	ENST00000517877	chromosome 14 open reading frame 159	C14orf159	-1.33379	1.8206		EEF1B2	ENST00000392222	eukaryotic translation elongation factor 1 beta 2	EEF1B2	1.21912	1.16888
TAX1BP1	ENST00000418691	Tax1 binding protein 1	TAX1BP1	-1.18862	1.14475		FBXO8	ENST00000615392	F-box protein 8	FBXO8	-1.3335	1.8206		TPD52	ENST00000519303	tumor protein D52	TPD52	1.21942	1.16888
AC112484.1	ENST00000508239	Uncharacterized protein FLJ43738	AC112484.1	-1.18859	2.20178		BNIP3	ENST00000368636	BCL2 interacting protein 3	BNIP3	-1.33332	0.39198		ADGRF5	ENST00000265417	adhesion G protein-coupled receptor F5	ADGRF5	1.21955	3.51233
SLC7A5	ENST00000565644	solute carrier family 7 member 5	SLC7A5	-1.1882	3.01263		SRSF3	ENST00000373715	serine and arginine rich splicing factor 3	SRSF3	-1.33302	0.524189		MRPL24	ENST00000434558	mitochondrial ribosomal protein L24	MRPL24	1.21961	2.01718
OARD1	ENST00000469104	O-acyl-ADP-ribose deacylase 1	OARD1	-1.18812	0.212722		LRRTM3	ENST00000361320	leucine rich repeat transmembrane neuronal 3	LRRTM3	-1.33143	4.69373		MEOX2	ENST00000262041	mesenchyme homeobox 2	MEOX2	1.21983	2.01718
DERL1	ENST00000523036	derlin 1	DERL1	-1.18807	2.20178		NUP88	ENST00000573584	nucleoporin 88	NUP88	-1.33106	1.8206		GBP3	ENST00000370481	guanylate binding protein 3	GBP3	1.21987	2.6347
KRT32	ENST00000225899	keratin 32	KRT32	-1.18785	4.04826		SDC4	ENST00000372733	syndecan 4	SDC4	-1.33042	4.69373		CPNE2	ENST00000567487	copine 2	CPNE2	1.22013	1.50491
TM2D3	ENST00000428002	TM2 domain containing 3	TM2D3	-1.18757	1.14475		PDE4D	ENST00000502575	phosphodiesterase 4D	PDE4D	-1.32999	0.976029		IKBKAP	ENST00000537196	inhibitor of kappa light polypeptide gene enhancer in B-cells, kinase complex-associated protein	IKBKAP	1.22077	0.817874
SWSAP1	ENST00000312423	SWIM-type zinc finger 7 associated protein 1	SWSAP1	-1.18756	4.04826		RMND5A	ENST00000283632	required for meiotic nuclear division 5 homolog A	RMND5A	-1.32991	0		GTF2H3	ENST00000538533	general transcription factor IIH subunit 3	GTF2H3	1.22079	4.68755
TMEM205	ENST00000591677	transmembrane protein 205	TMEM205	-1.18707	4.04826		RBSN	ENST00000426541	rabenosyn, RAB effector	RBSN	-1.32974	1.8206		TIMP1	ENST00000377017	TIMP metallopeptidase inhibitor 1	TIMP1	1.22134	3.51233
KLC2	ENST00000475757	kinesin light chain 2	KLC2	-1.18698	0.813361		MYNN	ENST00000349841	myoneurin	MYNN	-1.32903	1.8206		DECR1	ENST00000520227	2,4-dienoyl-CoA reductase 1	DECR1	1.22209	0.466962
SFMBT1	ENST00000394752	Scm-like with four mbt domains 1	SFMBT1	-1.18642	3.01263		MMAA	ENST00000541599	methylmalonic aciduria (cobalamin deficiency) cblA type	MMAA	-1.32818	4.69373		COX7B	ENST00000481445	cytochrome c oxidase subunit 7B	COX7B	1.22274	0.52756
SMIM7	ENST00000461488	small integral membrane protein 7	SMIM7	-1.18632	4.04826		SYNE1	ENST00000474655	spectrin repeat containing nuclear envelope protein 1	SYNE1	-1.32802	3.44497		GFPT1	ENST00000357308	glutamine--fructose-6-phosphate transaminase 1	GFPT1	1.22317	1.50491
GPR37L1	ENST00000367282	G protein-coupled receptor 37 like 1	GPR37L1	-1.18596	1.14475		ASPH	ENST00000517856	aspartate beta-hydroxylase	ASPH	-1.32799	0.138866		TBCCD1	ENST00000338733	TBCC domain containing 1	TBCCD1	1.22319	0
LILRA6	ENST00000430421	leukocyte immunoglobulin like receptor A6	LILRA6	-1.18589	2.20178		TNP1	ENST00000236979	transition protein 1	TNP1	-1.32776	2.51164		AGL	ENST00000294724	amylo-alpha-1, 6-glucosidase, 4-alpha-glucanotransferase	AGL	1.22328	4.68755
NSRP1	ENST00000584423	nuclear speckle splicing regulatory protein 1	NSRP1	-1.18571	0.813361		IQSEC2	ENST00000375365	IQ motif and Sec7 domain 2	IQSEC2	-1.32702	0		GPD1L	ENST00000431009	glycerol-3-phosphate dehydrogenase 1-like	GPD1L	1.22359	1.50491
PTBP2	ENST00000609116	polypyrimidine tract binding protein 2	PTBP2	-1.18542	0.212722		ANXA7	ENST00000372921	annexin A7	ANXA7	-1.32631	0.72838		MBD5	ENST00000629878	methyl-CpG binding domain protein 5	MBD5	1.22413	2.6347
KPNA4	ENST00000334256	karyopherin subunit alpha 4	KPNA4	-1.18527	0.577736		WDR27	ENST00000423258	WD repeat domain 27	WDR27	-1.32618	3.44497		NABP1	ENST00000409510	nucleic acid binding protein 1	NABP1	1.22423	2.6347
CRNKL1	ENST00000536226	crooked neck pre-mRNA splicing factor 1	CRNKL1	-1.1852	2.20178		USP36	ENST00000587010	ubiquitin specific peptidase 36	USP36	-1.3257	4.69373		MLIP	ENST00000370876	muscular LMNA interacting protein	MLIP	1.2251	4.68755
CALM1	ENST00000544280	calmodulin 1	CALM1	-1.18502	1.60223		HRCT1	ENST00000354323	histidine rich carboxyl terminus 1	HRCT1	-1.32566	4.69373		MYLPF	ENST00000322861	myosin light chain, phosphorylatable, fast skeletal muscle	MYLPF	1.22524	2.6347
TRMT11	ENST00000444121	tRNA methyltransferase 11 homolog	TRMT11	-1.18496	1.14475		KLHL7	ENST00000322275	kelch like family member 7	KLHL7	-1.32507	4.69373		LRP1	ENST00000338962	LDL receptor related protein 1	LRP1	1.22543	3.51233
SRD5A2	ENST00000622030	steroid 5 alpha-reductase 2	SRD5A2	-1.18492	0.407557		DRD1	ENST00000393752	dopamine receptor D1	DRD1	-1.32477	3.44497		RSRP1	ENST00000431849	arginine and serine rich protein 1	RSRP1	1.2259	1.50491
HUWE1	ENST00000446750	HECT, UBA and WWE domain containing 1, E3 ubiquitin protein ligase	HUWE1	-1.18489	1.14475		INTS13	ENST00000261191	integrator complex subunit 13	INTS13	-1.32421	0.205171		FOCAD	ENST00000605086	focadhesin	FOCAD	1.22622	0.817874
PPP1R3B	ENST00000310455	protein phosphatase 1 regulatory subunit 3B	PPP1R3B	-1.18473	0.813361		TARDBP	ENST00000496840	TAR DNA binding protein	TARDBP	-1.32387	4.69373		ZFYVE19	ENST00000566767	zinc finger FYVE-type containing 19	ZFYVE19	1.22642	0.817874
TRDN	ENST00000422596	triadin	TRDN	-1.18464	0.813361		DCAF8	ENST00000475733	DDB1 and CUL4 associated factor 8	DCAF8	-1.32327	4.69373		ANXA2	ENST00000558985	annexin A2	ANXA2	1.22715	1.50491
IRGM	ENST00000520549	immunity related GTPase M	IRGM	-1.18461	3.01263		CYP27A1	ENST00000258415	cytochrome P450 family 27 subfamily A member 1	CYP27A1	-1.32239	2.51164		VIM	ENST00000487938	vimentin	VIM	1.22715	1.50491
TOX4	ENST00000455393	TOX high mobility group box family member 4	TOX4	-1.18457	3.01263		RPL27A	ENST00000314138	ribosomal protein L27a	RPL27A	-1.32232	2.51164		FLYWCH2	ENST00000293981	FLYWCH family member 2	FLYWCH2	1.22718	2.6347
PEX5	ENST00000545845	peroxisomal biogenesis factor 5	PEX5	-1.18456	4.04826		PSMG2	ENST00000585331	proteasome assembly chaperone 2	PSMG2	-1.32222	3.44497		RBPMS	ENST00000523115	RNA binding protein with multiple splicing	RBPMS	1.22768	0.817874
SST	ENST00000287641	somatostatin	SST	-1.18429	3.01263		DAZAP2	ENST00000549555	DAZ associated protein 2	DAZAP2	-1.32126	0.205171		FUT9	ENST00000302103	fucosyltransferase 9	FUT9	1.22798	2.01718
HMHB1	ENST00000289448	histocompatibility minor HB-1	HMHB1	-1.18423	0.577736		FKBP4	ENST00000001008	FK506 binding protein 4	FKBP4	-1.3211	4.69373		SFRP4	ENST00000436072	secreted frizzled related protein 4	SFRP4	1.22848	1.50491
DTWD2	ENST00000304058	DTW domain containing 2	DTWD2	-1.18413	0		SLC30A6	ENST00000379343	solute carrier family 30 member 6	SLC30A6	-1.32068	2.51164		MASP1	ENST00000425937	mannan binding lectin serine peptidase 1	MASP1	1.22862	2.6347
NAF1	ENST00000509434	nuclear assembly factor 1 ribonucleoprotein	NAF1	-1.1841	2.20178		SH3PXD2A	ENST00000420222	SH3 and PX domains 2A	SH3PXD2A	-1.32044	2.51164		ABHD14A	ENST00000494478	abhydrolase domain containing 14A	ABHD14A	1.22948	3.51233
UPF3B	ENST00000619445	UPF3 regulator of nonsense transcripts homolog B (yeast)	UPF3B	-1.18388	1.14475		HERC3	ENST00000264345	HECT and RLD domain containing E3 ubiquitin protein ligase 3	HERC3	-1.32037	0.292349		CMC2	ENST00000565613	C-X9-C motif containing 2	CMC2	1.23004	4.68755
BMPR1B	ENST00000506363	bone morphogenetic protein receptor type 1B	BMPR1B	-1.18386	4.04826		FAM204A	ENST00000369183	family with sequence similarity 204 member A	FAM204A	-1.3191	0.39198		TCEAL9	ENST00000372661	transcription elongation factor A like 9	TCEAL9	1.23036	2.01718
HSD11B1	ENST00000615289	hydroxysteroid 11-beta dehydrogenase 1	HSD11B1	-1.1837	1.14475		SLC38A6	ENST00000528350	solute carrier family 38 member 6	SLC38A6	-1.31907	0.976029		CDC42EP1	ENST00000249014	CDC42 effector protein 1	CDC42EP1	1.23041	0.817874
RNF113A	ENST00000371442	ring finger protein 113A	RNF113A	-1.18367	0.813361		PRKAR1A	ENST00000358598	protein kinase cAMP-dependent type I regulatory subunit alpha	PRKAR1A	-1.31899	1.8206		GJC1	ENST00000587239	gap junction protein gamma 1	GJC1	1.23062	4.68755
LIFR	ENST00000506990	leukemia inhibitory factor receptor alpha	LIFR	-1.18326	1.14475		OSBPL6	ENST00000190611	oxysterol binding protein like 6	OSBPL6	-1.31867	0.72838		DLD	ENST00000415325	dihydrolipoamide dehydrogenase	DLD	1.23072	0.817874
MBTPS2	ENST00000379484	membrane bound transcription factor peptidase, site 2	MBTPS2	-1.18296	3.01263		PPP6C	ENST00000415905	protein phosphatase 6 catalytic subunit	PPP6C	-1.31749	0		PGM1	ENST00000540265	phosphoglucomutase 1	PGM1	1.23198	4.68755
IQCD	ENST00000546692	IQ motif containing D	IQCD	-1.18226	4.04826		RBM33	ENST00000392761	RNA binding motif protein 33	RBM33	-1.3161	1.35032		IMMT	ENST00000254636	inner membrane mitochondrial protein	IMMT	1.23296	0
FAM58A	ENST00000614851	family with sequence similarity 58 member A	FAM58A	-1.18213	2.20178		TMEM161A	ENST00000587583	transmembrane protein 161A	TMEM161A	-1.31571	0.72838		NARFL	ENST00000567403	nuclear prelamin A recognition factor like	NARFL	1.2337	3.51233
IQCF3	ENST00000444293	IQ motif containing F3	IQCF3	-1.18205	4.04826		DUSP27	ENST00000443333	dual specificity phosphatase 27 (putative)	DUSP27	-1.31559	1.35032		TCEAL8	ENST00000372685	transcription elongation factor A like 8	TCEAL8	1.23393	0.52756
SPATA5	ENST00000274008	spermatogenesis associated 5	SPATA5	-1.18201	0.813361		FILIP1L	ENST00000398326	filamin A interacting protein 1 like	FILIP1L	-1.31475	1.35032		SPARCL1	ENST00000541496	SPARC like 1	SPARCL1	1.23456	0.466962
ANGEL2	ENST00000535388	angel homolog 2	ANGEL2	-1.18176	1.60223		HYI	ENST00000487366	hydroxypyruvate isomerase (putative)	HYI	-1.31442	0.72838		LBH	ENST00000412933	limb bud and heart development	LBH	1.23495	0.466962
SCAI	ENST00000467917	suppressor of cancer cell invasion	SCAI	-1.18157	2.20178		ACYP1	ENST00000555135	acylphosphatase 1	ACYP1	-1.31428	3.44497		RHOT1	ENST00000545287	ras homolog family member T1	RHOT1	1.23516	4.68755
MET	ENST00000456159	MET proto-oncogene, receptor tyrosine kinase	MET	-1.18148	0.813361		RAB21	ENST00000261263	RAB21, member RAS oncogene family	RAB21	-1.31242	0.205171		EXT1	ENST00000437196	exostosin glycosyltransferase 1	EXT1	1.2361	1.50491
RBKS	ENST00000449378	ribokinase	RBKS	-1.18139	0		NUCB2	ENST00000529010	nucleobindin 2	NUCB2	-1.31239	2.51164		RBM39	ENST00000455343	RNA binding motif protein 39	RBM39	1.23641	4.68755
DCTN4	ENST00000521728	dynactin subunit 4	DCTN4	-1.18098	0.046048		RORA	ENST00000335670	RAR related orphan receptor A	RORA	-1.31211	0.205171		GUCY1A3	ENST00000393832	guanylate cyclase 1 soluble subunit alpha	GUCY1A3	1.23679	0.466962
BLOC1S6	ENST00000568597	biogenesis of lysosomal organelles complex 1 subunit 6	BLOC1S6	-1.18095	3.01263		CNOT7	ENST00000518021	CCR4-NOT transcription complex subunit 7	CNOT7	-1.31121	2.51164		F8	ENST00000453950	coagulation factor VIII	F8	1.23693	4.68755
RNF114	ENST00000623732	ring finger protein 114	RNF114	-1.18084	4.04826		GATS	ENST00000454084	GATS, stromal antigen 3 opposite strand	GATS	-1.31111	4.69373		SEPT2	ENST00000449239	0	SEPT2	1.23727	4.68755
LNX1	ENST00000504299	ligand of numb-protein X 1	LNX1	-1.18041	0.813361		UBE2F	ENST00000440223	ubiquitin conjugating enzyme E2 F (putative)	UBE2F	-1.31042	0		SPRED1	ENST00000561317	sprouty related EVH1 domain containing 1	SPRED1	1.23779	2.6347
CCL11	ENST00000305869	C-C motif chemokine ligand 11	CCL11	-1.18035	3.01263		ZNF577	ENST00000451628	zinc finger protein 577	ZNF577	-1.30987	4.69373		PRMT2	ENST00000621201	protein arginine methyltransferase 2	PRMT2	1.23815	2.01718
SYS1	ENST00000426004	SYS1, golgi trafficking protein	SYS1	-1.18034	1.14475		TFB1M	ENST00000367166	transcription factor B1, mitochondrial	TFB1M	-1.30955	1.35032		ANK2	ENST00000515034	ankyrin 2	ANK2	1.23842	1.50491
KIAA0930	ENST00000496226	KIAA0930	KIAA0930	-1.18028	1.60223		PHIP	ENST00000275034	pleckstrin homology domain interacting protein	PHIP	-1.30835	2.51164		KITLG	ENST00000552044	KIT ligand	KITLG	1.24006	0.52756
GPATCH8	ENST00000586037	G-patch domain containing 8	GPATCH8	-1.17988	0.212722		CREG1	ENST00000370509	cellular repressor of E1A stimulated genes 1	CREG1	-1.30803	1.35032		KLC4	ENST00000394056	kinesin light chain 4	KLC4	1.24029	1.16888
SECISBP2	ENST00000440898	SECIS binding protein 2	SECISBP2	-1.17978	0.577736		TMEM56	ENST00000370203	transmembrane protein 56	TMEM56	-1.30781	4.69373		ADD3	ENST00000360162	adducin 3	ADD3	1.24029	2.6347
ZNF813	ENST00000396403	zinc finger protein 813	ZNF813	-1.17977	2.20178		SELENOI	ENST00000260585	selenoprotein I	SELENOI	-1.30781	3.44497		TNC	ENST00000534839	tenascin C	TNC	1.24102	3.51233
ATP6V1B2	ENST00000521442	ATPase H+ transporting V1 subunit B2	ATP6V1B2	-1.17976	0.577736		USP34	ENST00000453734	ubiquitin specific peptidase 34	USP34	-1.30772	2.51164		TRIM16L	ENST00000571708	tripartite motif containing 16-like	TRIM16L	1.24135	4.68755
CHTOP	ENST00000368686	chromatin target of PRMT1	CHTOP	-1.17966	0.577736		TRIM61	ENST00000329314	tripartite motif containing 61	TRIM61	-1.30748	2.51164		DAAM2	ENST00000405961	dishevelled associated activator of morphogenesis 2	DAAM2	1.24136	4.68755
RBM25	ENST00000525161	RNA binding motif protein 25	RBM25	-1.17956	3.01263		UPF3B	ENST00000345865	UPF3 regulator of nonsense transcripts homolog B (yeast)	UPF3B	-1.30736	3.44497		TACC1	ENST00000520611	transforming acidic coiled-coil containing protein 1	TACC1	1.24204	2.01718
CEP57L1	ENST00000522490	centrosomal protein 57 like 1	CEP57L1	-1.1793	1.14475		GTF2A1	ENST00000553612	general transcription factor IIA subunit 1	GTF2A1	-1.30644	2.51164		ACOT2	ENST00000622407	acyl-CoA thioesterase 2	ACOT2	1.2427	2.01718
TUBA4B	ENST00000490341	tubulin alpha 4b	TUBA4B	-1.17927	1.14475		CTBP1	ENST00000504784	C-terminal binding protein 1	CTBP1	-1.30531	1.8206		TPCN1	ENST00000548465	two pore segment channel 1	TPCN1	1.24387	1.16888
FAM199X	ENST00000493442	family with sequence similarity 199, X-linked	FAM199X	-1.17922	1.14475		NEU3	ENST00000294064	neuraminidase 3	NEU3	-1.30376	3.44497		C2orf88	ENST00000450357	chromosome 2 open reading frame 88	C2orf88	1.24423	2.6347
KRT38	ENST00000246646	keratin 38	KRT38	-1.1789	3.01263		SORT1	ENST00000256637	sortilin 1	SORT1	-1.3033	4.69373		CDR1	ENST00000370532	cerebellar degeneration related protein 1	CDR1	1.24489	3.51233
CHMP3	ENST00000409727	charged multivesicular body protein 3	CHMP3	-1.17863	1.14475		PLA2G4C	ENST00000354276	phospholipase A2 group IVC	PLA2G4C	-1.30306	2.51164		UNC93B1	ENST00000528423	unc-93 homolog B1 (C. elegans)	UNC93B1	1.24585	0.817874
CACNA2D3	ENST00000492460	calcium voltage-gated channel auxiliary subunit alpha2delta 3	CACNA2D3	-1.17856	0.293425		HOOK3	ENST00000307602	hook microtubule tethering protein 3	HOOK3	-1.30271	1.35032		SDC3	ENST00000336798	syndecan 3	SDC3	1.24594	0
ATP11B	ENST00000484691	ATPase phospholipid transporting 11B (putative)	ATP11B	-1.17821	4.04826		NEK7	ENST00000367385	NIMA related kinase 7	NEK7	-1.30237	0.39198		OTUD6B	ENST00000617869	OTU domain containing 6B	OTUD6B	1.24674	0.52756
CTSD	ENST00000367196	cathepsin D	CTSD	-1.17813	4.04826		ZNF782	ENST00000498811	zinc finger protein 782	ZNF782	-1.30197	0		OXA1L	ENST00000431881	OXA1L, mitochondrial inner membrane protein	OXA1L	1.24692	0.817874
CWF19L2	ENST00000431778	CWF19-like 2, cell cycle control (S. pombe)	CWF19L2	-1.1779	0.813361		ZNF451	ENST00000491832	zinc finger protein 451	ZNF451	-1.30186	3.44497		CEP164	ENST00000525734	centrosomal protein 164	CEP164	1.24711	3.51233
ZNF462	ENST00000472574	zinc finger protein 462	ZNF462	-1.17788	0.212722		VPS37A	ENST00000521976	VPS37A, ESCRT-I subunit	VPS37A	-1.30147	1.8206		CYCS	ENST00000305786	cytochrome c, somatic	CYCS	1.24765	0.52756
IWS1	ENST00000412979	IWS1, SUPT6H interacting protein	IWS1	-1.17784	0.407557		TMEM192	ENST00000306480	transmembrane protein 192	TMEM192	-1.30115	4.69373		DNMT3A	ENST00000321117	DNA methyltransferase 3 alpha	DNMT3A	1.2483	4.68755
RNF217	ENST00000519565	ring finger protein 217	RNF217	-1.17781	3.01263		DDX60	ENST00000513997	DExD/H-box helicase 60	DDX60	-1.30051	4.69373		WSB2	ENST00000543186	WD repeat and SOCS box containing 2	WSB2	1.24875	0.466962
FAM19A3	ENST00000369630	family with sequence similarity 19 member A3, C-C motif chemokine like	FAM19A3	-1.17775	1.60223		CMSS1	ENST00000421999	cms1 ribosomal small subunit homolog (yeast)	CMSS1	-1.30042	3.44497		TMEM144	ENST00000502698	transmembrane protein 144	TMEM144	1.25016	2.01718
SPATA33	ENST00000567827	spermatogenesis associated 33	SPATA33	-1.17682	2.20178		CD2BP2	ENST00000305596	CD2 cytoplasmic tail binding protein 2	CD2BP2	-1.2998	0.292349		SLC30A7	ENST00000370112	solute carrier family 30 member 7	SLC30A7	1.25038	2.6347
WDR92	ENST00000409164	WD repeat domain 92	WDR92	-1.17647	4.04826		PM20D2	ENST00000275072	peptidase M20 domain containing 2	PM20D2	-1.29894	3.44497		SBF2	ENST00000256190	SET binding factor 2	SBF2	1.25101	4.68755
SERINC1	ENST00000339697	serine incorporator 1	SERINC1	-1.17621	0.293425		NME9	ENST00000488716	NME/NM23 family member 9	NME9	-1.29881	1.8206		FRMD4A	ENST00000477221	FERM domain containing 4A	FRMD4A	1.25117	2.01718
ZNF330	ENST00000503649	zinc finger protein 330	ZNF330	-1.17612	0.212722		BHMT2	ENST00000521567	betaine--homocysteine S-methyltransferase 2	BHMT2	-1.29853	3.44497		CSF1R	ENST00000511344	colony stimulating factor 1 receptor	CSF1R	1.25131	0.817874
EPG5	ENST00000282041	ectopic P-granules autophagy protein 5 homolog	EPG5	-1.17586	0.212722		MRPL49	ENST00000534078	mitochondrial ribosomal protein L49	MRPL49	-1.29816	2.51164		CALD1	ENST00000445569	caldesmon 1	CALD1	1.25181	1.50491
GPN3	ENST00000551079	GPN-loop GTPase 3	GPN3	-1.17547	0.813361		COL4A3	ENST00000304990	collagen type IV alpha 3 chain	COL4A3	-1.29816	4.69373		SORBS3	ENST00000522721	sorbin and SH3 domain containing 3	SORBS3	1.25188	3.51233
ST7	ENST00000477742	suppression of tumorigenicity 7	ST7	-1.17544	0.407557		SEPT4_dn3utr	ENST00000583114	0	SEPT4_dn3utr	-1.29792	1.8206		PDE2A	ENST00000542223	phosphodiesterase 2A	PDE2A	1.25208	2.6347
TNRC6B	ENST00000441751	trinucleotide repeat containing 6B	TNRC6B	-1.17536	0.293425		PIK3C3	ENST00000398870	phosphatidylinositol 3-kinase catalytic subunit type 3	PIK3C3	-1.29781	0.524189		SSH2	ENST00000579954	slingshot protein phosphatase 2	SSH2	1.25236	4.68755
ZNF460	ENST00000599602	zinc finger protein 460	ZNF460	-1.17532	3.01263		DYM	ENST00000269445	dymeclin	DYM	-1.29745	0.39198		MMACHC	ENST00000616135	methylmalonic aciduria (cobalamin deficiency) cblC type, with homocystinuria	MMACHC	1.25392	2.01718
PRKAR1A	ENST00000589017	protein kinase cAMP-dependent type I regulatory subunit alpha	PRKAR1A	-1.17532	1.60223		SLC25A36	ENST00000507429	solute carrier family 25 member 36	SLC25A36	-1.29672	0.292349		SLC16A1	ENST00000369626	solute carrier family 16 member 1	SLC16A1	1.25392	3.51233
RAD23A	ENST00000586375	RAD23 homolog A, nucleotide excision repair protein	RAD23A	-1.17509	4.04826		CXCR1	ENST00000295683	C-X-C motif chemokine receptor 1	CXCR1	-1.29625	4.69373		AMOT	ENST00000371958	angiomotin	AMOT	1.25411	3.51233
NRAP	ENST00000360478	nebulin related anchoring protein	NRAP	-1.17485	0.577736		KAT7	ENST00000259021	lysine acetyltransferase 7	KAT7	-1.29603	3.44497		PLCD4	ENST00000417849	phospholipase C delta 4	PLCD4	1.25425	2.01718
HACL1	ENST00000421993	2-hydroxyacyl-CoA lyase 1	HACL1	-1.17481	3.01263		GNL3L	ENST00000336470	G protein nucleolar 3 like	GNL3L	-1.29598	1.8206		RALY	ENST00000442805	RALY heterogeneous nuclear ribonucleoprotein	RALY	1.25442	0.817874
PNPO	ENST00000434554	pyridoxamine 5'-phosphate oxidase	PNPO	-1.17477	0		RAB2A	ENST00000531289	RAB2A, member RAS oncogene family	RAB2A	-1.29461	0.72838		TSPAN18	ENST00000533786	tetraspanin 18	TSPAN18	1.25486	1.50491
DCTN1	ENST00000409240	dynactin subunit 1	DCTN1	-1.17477	3.01263		SKP1	ENST00000353411	S-phase kinase associated protein 1	SKP1	-1.29456	0.205171		PLEKHA5	ENST00000424268	pleckstrin homology domain containing A5	PLEKHA5	1.25486	4.68755
GPHN	ENST00000555668	gephyrin	GPHN	-1.17442	0		SYPL1	ENST00000464029	synaptophysin like 1	SYPL1	-1.29449	0.292349		AKT1	ENST00000555380	AKT serine/threonine kinase 1	AKT1	1.25553	1.50491
TRIM33	ENST00000358465	tripartite motif containing 33	TRIM33	-1.17416	2.20178		BRAF	ENST00000288602	B-Raf proto-oncogene, serine/threonine kinase	BRAF	-1.29421	0.39198		SEL1L3	ENST00000510880	SEL1L family member 3	SEL1L3	1.25563	4.68755
ZNF383	ENST00000589413	zinc finger protein 383	ZNF383	-1.174	0.143933		ZNF493	ENST00000596815	zinc finger protein 493	ZNF493	-1.29325	0		COQ5	ENST00000552443	coenzyme Q5, methyltransferase	COQ5	1.25587	0.466962
ZDHHC21	ENST00000380916	zinc finger DHHC-type containing 21	ZDHHC21	-1.1736	0.577736		EPC2	ENST00000409654	enhancer of polycomb homolog 2	EPC2	-1.29314	0.524189		SPATA25	ENST00000372519	spermatogenesis associated 25	SPATA25	1.25625	2.6347
ZNF143	ENST00000533542	zinc finger protein 143	ZNF143	-1.17336	0.407557		SLC41A3	ENST00000508835	solute carrier family 41 member 3	SLC41A3	-1.29285	0.976029		OXNAD1	ENST00000627468	oxidoreductase NAD binding domain containing 1	OXNAD1	1.25654	3.51233
PCM1	ENST00000517730	pericentriolar material 1	PCM1	-1.17328	0.577736		NFYA	ENST00000353205	nuclear transcription factor Y subunit alpha	NFYA	-1.29255	3.44497		CSGALNACT1	ENST00000522854	chondroitin sulfate N-acetylgalactosaminyltransferase 1	CSGALNACT1	1.25715	1.16888
PSMB4	ENST00000290541	proteasome subunit beta 4	PSMB4	-1.17319	2.20178		MGEA5	ENST00000370094	meningioma expressed antigen 5 (hyaluronidase)	MGEA5	-1.29252	0.976029		EBF2	ENST00000408929	early B-cell factor 2	EBF2	1.2574	3.51233
SOX6	ENST00000530378	SRY-box 6	SOX6	-1.17316	0		PPM1A	ENST00000395076	protein phosphatase, Mg2+/Mn2+ dependent 1A	PPM1A	-1.29223	0		SEC31B	ENST00000479697	SEC31 homolog B, COPII coat complex component	SEC31B	1.25799	1.50491
ZDHHC17	ENST00000551407	zinc finger DHHC-type containing 17	ZDHHC17	-1.17304	0.813361		KIZ	ENST00000612654	kizuna centrosomal protein	KIZ	-1.29157	0.524189		PPARG	ENST00000438682	peroxisome proliferator activated receptor gamma	PPARG	1.25829	1.16888
LONRF2	ENST00000393437	LON peptidase N-terminal domain and ring finger 2	LONRF2	-1.17279	1.14475		TTC33	ENST00000337702	tetratricopeptide repeat domain 33	TTC33	-1.29088	1.8206		FAIM2	ENST00000550195	Fas apoptotic inhibitory molecule 2	FAIM2	1.25984	4.68755
HSP90AB1	ENST00000353801	heat shock protein 90 alpha family class B member 1	HSP90AB1	-1.17263	0.143933		LRP12	ENST00000276654	LDL receptor related protein 12	LRP12	-1.28984	1.8206		DLC1	ENST00000503161	DLC1 Rho GTPase activating protein	DLC1	1.26051	1.16888
INS	ENST00000421783	insulin	INS	-1.17229	4.04826		PSMC6	ENST00000445930	proteasome 26S subunit, ATPase 6	PSMC6	-1.28981	4.69373		RBM4	ENST00000506523	RNA binding motif protein 4	RBM4	1.26053	2.6347
GTDC1	ENST00000429978	glycosyltransferase like domain containing 1	GTDC1	-1.17222	4.04826		OFD1	ENST00000380550	OFD1, centriole and centriolar satellite protein	OFD1	-1.28929	2.51164		SLCO5A1	ENST00000526750	solute carrier organic anion transporter family member 5A1	SLCO5A1	1.26092	2.01718
RAB21	ENST00000261263	RAB21, member RAS oncogene family	RAB21	-1.17198	2.20178		HAND1	ENST00000231121	heart and neural crest derivatives expressed 1	HAND1	-1.28918	1.35032		FGFR1	ENST00000397103	fibroblast growth factor receptor 1	FGFR1	1.26147	2.6347
SDE2	ENST00000272091	SDE2 telomere maintenance homolog	SDE2	-1.17176	0.813361		RIOX1	ENST00000304061	ribosomal oxygenase 1	RIOX1	-1.28917	4.69373		POLB	ENST00000521492	DNA polymerase beta	POLB	1.26224	2.01718
ABHD17B	ENST00000333421	abhydrolase domain containing 17B	ABHD17B	-1.17169	1.14475		CTSF	ENST00000310325	cathepsin F	CTSF	-1.28851	3.44497		TNNT3	ENST00000381558	troponin T3, fast skeletal type	TNNT3	1.26254	1.16888
ZNF33A	ENST00000469037	zinc finger protein 33A	ZNF33A	-1.17111	4.04826		SAP18	ENST00000467636	Sin3A associated protein 18	SAP18	-1.28832	0.292349		CMKLR1	ENST00000549466	chemerin chemokine-like receptor 1	CMKLR1	1.26269	3.51233
CEP68	ENST00000537589	centrosomal protein 68	CEP68	-1.17081	1.60223		GTF2IRD1	ENST00000265755	GTF2I repeat domain containing 1	GTF2IRD1	-1.28816	4.69373		ST3GAL6	ENST00000485145	ST3 beta-galactoside alpha-2,3-sialyltransferase 6	ST3GAL6	1.26341	2.01718
FOXO4	ENST00000374259	forkhead box O4	FOXO4	-1.17054	3.01263		NFAT5	ENST00000627621	nuclear factor of activated T-cells 5	NFAT5	-1.28772	0.524189		C14orf2	ENST00000414262	chromosome 14 open reading frame 2	C14orf2	1.26353	1.50491
KAT7	ENST00000506533	lysine acetyltransferase 7	KAT7	-1.17028	0.143933		CAPN7	ENST00000253693	calpain 7	CAPN7	-1.28722	0.39198		C11orf74	ENST00000347206	chromosome 11 open reading frame 74	C11orf74	1.26361	0.52756
PUS7L	ENST00000416848	pseudouridylate synthase 7 like	PUS7L	-1.1701	4.04826		COPS4	ENST00000503682	COP9 signalosome subunit 4	COPS4	-1.28689	0.524189		PLEKHB1	ENST00000538227	pleckstrin homology domain containing B1	PLEKHB1	1.26368	2.6347
CCAR2	ENST00000521301	cell cycle and apoptosis regulator 2	CCAR2	-1.16998	4.04826		MROH8	ENST00000343811	maestro heat like repeat family member 8	MROH8	-1.28646	4.69373		DNMT1	ENST00000540357	DNA methyltransferase 1	DNMT1	1.26386	0.466962
SARAF	ENST00000521265	store-operated calcium entry associated regulatory factor	SARAF	-1.16958	0.813361		OBSCN	ENST00000366706	obscurin, cytoskeletal calmodulin and titin-interacting RhoGEF	OBSCN	-1.28633	3.44497		RNF10	ENST00000539486	ring finger protein 10	RNF10	1.26425	0.466962
CDK11B	ENST00000615951	cyclin dependent kinase 11B	CDK11B	-1.16956	2.20178		DDR1	ENST00000513749	discoidin domain receptor tyrosine kinase 1	DDR1	-1.28604	0.72838		ACAP2	ENST00000447662	ArfGAP with coiled-coil, ankyrin repeat and PH domains 2	ACAP2	1.26448	2.01718
WNT9A	ENST00000272164	Wnt family member 9A	WNT9A	-1.16951	0.075527		DRAXIN	ENST00000294485	dorsal inhibitory axon guidance protein	DRAXIN	-1.28552	4.69373		ZNF250	ENST00000525694	zinc finger protein 250	ZNF250	1.26599	3.51233
ATP8A1	ENST00000515872	ATPase phospholipid transporting 8A1	ATP8A1	-1.16947	2.20178		NCK1	ENST00000469404	NCK adaptor protein 1	NCK1	-1.28513	3.44497		TPMT	ENST00000309983	thiopurine S-methyltransferase	TPMT	1.26626	0
B4GALNT1	ENST00000552350	beta-1,4-N-acetyl-galactosaminyltransferase 1	B4GALNT1	-1.16938	3.01263		ACSS3	ENST00000546664	acyl-CoA synthetase short-chain family member 3	ACSS3	-1.28508	4.69373		SGIP1	ENST00000435165	SH3 domain GRB2 like endophilin interacting protein 1	SGIP1	1.26652	0
VSIG8	ENST00000368100	V-set and immunoglobulin domain containing 8	VSIG8	-1.16918	1.14475		PBRM1	ENST00000394830	polybromo 1	PBRM1	-1.28496	0.524189		FAM229B	ENST00000368656	family with sequence similarity 229 member B	FAM229B	1.26752	1.50491
ZNF213	ENST00000576863	zinc finger protein 213	ZNF213	-1.16901	3.01263		FAM199X	ENST00000493442	family with sequence similarity 199, X-linked	FAM199X	-1.28481	0.976029		ST3GAL1	ENST00000523855	ST3 beta-galactoside alpha-2,3-sialyltransferase 1	ST3GAL1	1.26789	3.51233
SLC9A6	ENST00000627534	solute carrier family 9 member A6	SLC9A6	-1.1688	0.407557		TMEM19	ENST00000549735	transmembrane protein 19	TMEM19	-1.28443	3.44497		SMTN	ENST00000440425	smoothelin	SMTN	1.27015	2.01718
TMEM167B	ENST00000338272	transmembrane protein 167B	TMEM167B	-1.16864	4.04826		IPO13	ENST00000372339	importin 13	IPO13	-1.28421	1.35032		BZW2	ENST00000436868	basic leucine zipper and W2 domains 2	BZW2	1.27018	1.16888
PIGV	ENST00000455364	phosphatidylinositol glycan anchor biosynthesis class V	PIGV	-1.16841	0.212722		POLR2C	ENST00000562599	RNA polymerase II subunit C	POLR2C	-1.2834	0.138866		COX7A1	ENST00000589154	cytochrome c oxidase subunit 7A1	COX7A1	1.27036	3.51233
PPP3CC	ENST00000521651	protein phosphatase 3 catalytic subunit gamma	PPP3CC	-1.1679	0.293425		VEZT	ENST00000436874	vezatin, adherens junctions transmembrane protein	VEZT	-1.28336	0.205171		ENTPD1	ENST00000543964	ectonucleoside triphosphate diphosphohydrolase 1	ENTPD1	1.27112	3.51233
POGZ	ENST00000439756	pogo transposable element with ZNF domain	POGZ	-1.16782	1.60223		EIF4A2	ENST00000440191	eukaryotic translation initiation factor 4A2	EIF4A2	-1.28319	3.44497		NNT	ENST00000264663	nicotinamide nucleotide transhydrogenase	NNT	1.27175	1.50491
NEU3	ENST00000529024	neuraminidase 3	NEU3	-1.167	4.04826		FUBP1	ENST00000294623	far upstream element binding protein 1	FUBP1	-1.28315	1.8206		MANSC1	ENST00000535902	MANSC domain containing 1	MANSC1	1.27257	3.51233
RIF1	ENST00000454583	replication timing regulatory factor 1	RIF1	-1.16699	3.01263		TNKS	ENST00000518281	tankyrase	TNKS	-1.28262	0.524189		GNAI3	ENST00000369851	G protein subunit alpha i3	GNAI3	1.27336	1.16888
GPR88	ENST00000315033	G protein-coupled receptor 88	GPR88	-1.16644	4.04826		CIRBP	ENST00000585630	cold inducible RNA binding protein	CIRBP	-1.28248	1.35032		RRBP1	ENST00000455029	ribosome binding protein 1	RRBP1	1.27443	2.6347
KIAA0368	ENST00000602978	KIAA0368	KIAA0368	-1.16638	0.075527		ZNF148	ENST00000468369	zinc finger protein 148	ZNF148	-1.28239	0.138866		S100A1	ENST00000292169	S100 calcium binding protein A1	S100A1	1.27444	2.01718
PSMD9	ENST00000542602	proteasome 26S subunit, non-ATPase 9	PSMD9	-1.16636	2.20178		RSPO4	ENST00000217260	R-spondin 4	RSPO4	-1.28144	4.69373		S100A4	ENST00000368716	S100 calcium binding protein A4	S100A4	1.27521	3.51233
PRPSAP2	ENST00000575102	phosphoribosyl pyrophosphate synthetase associated protein 2	PRPSAP2	-1.16633	4.04826		ARL8B	ENST00000429403	ADP ribosylation factor like GTPase 8B	ARL8B	-1.28066	0.976029		SLC43A3	ENST00000533235	solute carrier family 43 member 3	SLC43A3	1.27531	2.6347
TTPAL	ENST00000372906	alpha tocopherol transfer protein like	TTPAL	-1.16626	4.04826		HNRNPD	ENST00000313899	heterogeneous nuclear ribonucleoprotein D	HNRNPD	-1.28019	0.292349		CDK16	ENST00000520295	cyclin dependent kinase 16	CDK16	1.27556	3.51233
MED7	ENST00000420343	mediator complex subunit 7	MED7	-1.16618	0.813361		UBE2N	ENST00000550657	ubiquitin conjugating enzyme E2 N	UBE2N	-1.27988	0.292349		GMFG	ENST00000600322	glia maturation factor gamma	GMFG	1.27628	1.50491
KBTBD4	ENST00000525720	kelch repeat and BTB domain containing 4	KBTBD4	-1.16576	2.20178		LAMTOR3	ENST00000226522	late endosomal/lysosomal adaptor, MAPK and MTOR activator 3	LAMTOR3	-1.27985	2.51164		CPT1A	ENST00000538994	carnitine palmitoyltransferase 1A	CPT1A	1.2764	0.817874
ACYP2	ENST00000422521	acylphosphatase 2	ACYP2	-1.16568	0.577736		ANKRD12	ENST00000262126	ankyrin repeat domain 12	ANKRD12	-1.27981	2.51164		ZNF701	ENST00000611267	zinc finger protein 701	ZNF701	1.27697	2.6347
GJB4	ENST00000339480	gap junction protein beta 4	GJB4	-1.16546	3.01263		LAMP2	ENST00000434600	lysosomal associated membrane protein 2	LAMP2	-1.27974	2.51164		CTNNA1_5utrup	ENST00000521724	catenin alpha 1	CTNNA1_5utrup	1.27775	2.01718
OSER1	ENST00000372970	oxidative stress responsive serine rich 1	OSER1	-1.16539	4.04826		PHF1	ENST00000459809	PHD finger protein 1	PHF1	-1.2797	4.69373		PDE1A	ENST00000351439	phosphodiesterase 1A	PDE1A	1.27775	3.51233
EPB41	ENST00000347529	erythrocyte membrane protein band 4.1	EPB41	-1.16532	0.813361		ARID2	ENST00000477947	AT-rich interaction domain 2	ARID2	-1.27932	4.69373		ANXA6	ENST00000517486	annexin A6	ANXA6	1.27779	1.16888
PSMD14	ENST00000409682	proteasome 26S subunit, non-ATPase 14	PSMD14	-1.16511	4.04826		C16orf52	ENST00000567004	chromosome 16 open reading frame 52	C16orf52	-1.2792	0.524189		RBM6	ENST00000421682	RNA binding motif protein 6	RBM6	1.27815	0
GSPT2	ENST00000340438	G1 to S phase transition 2	GSPT2	-1.1649	3.01263		COL4A3BP	ENST00000405807	collagen type IV alpha 3 binding protein	COL4A3BP	-1.279	0.292349		ITM2A	ENST00000373298	integral membrane protein 2A	ITM2A	1.27823	2.01718
ZNF416	ENST00000196489	zinc finger protein 416	ZNF416	-1.16488	1.60223		CARF	ENST00000444724	calcium responsive transcription factor	CARF	-1.27898	2.51164		HEATR4	ENST00000563329	HEAT repeat containing 4	HEATR4	1.27861	4.68755
HBP1	ENST00000468401	HMG-box transcription factor 1	HBP1	-1.16468	1.60223		MARS	ENST00000548944	methionyl-tRNA synthetase	MARS	-1.27849	0.72838		FDFT1	ENST00000525777	farnesyl-diphosphate farnesyltransferase 1	FDFT1	1.27899	2.01718
MDM2	ENST00000393416	MDM2 proto-oncogene	MDM2	-1.16462	1.14475		PCM1	ENST00000519253	pericentriolar material 1	PCM1	-1.27788	0		ANKRD11	ENST00000330736	ankyrin repeat domain 11	ANKRD11	1.27922	0.466962
TFB1M	ENST00000367166	transcription factor B1, mitochondrial	TFB1M	-1.16452	1.14475		FBXO30	ENST00000237281	F-box protein 30	FBXO30	-1.27756	3.44497		NDUFV3	ENST00000354250	NADH:ubiquinone oxidoreductase subunit V3	NDUFV3	1.27934	0
COL4A3BP	ENST00000508809	collagen type IV alpha 3 binding protein	COL4A3BP	-1.16446	0.075527		ALYREF	ENST00000505490	Aly/REF export factor	ALYREF	-1.27725	4.69373		MYOM1	ENST00000400569	myomesin 1	MYOM1	1.27991	0.52756
CNNM1	ENST00000356713	cyclin and CBS domain divalent metal cation transport mediator 1	CNNM1	-1.16436	0.813361		MED6	ENST00000554963	mediator complex subunit 6	MED6	-1.27725	0.976029		LRCH1	ENST00000478412	leucine rich repeats and calponin homology domain containing 1	LRCH1	1.2807	0.817874
UHMK1	ENST00000545294	U2AF homology motif kinase 1	UHMK1	-1.1643	0.813361		BMPR1B	ENST00000509540	bone morphogenetic protein receptor type 1B	BMPR1B	-1.27616	4.69373		ITGB1BP1	ENST00000492079	integrin subunit beta 1 binding protein 1	ITGB1BP1	1.28144	2.01718
DBNDD1	ENST00000392973	dysbindin domain containing 1	DBNDD1	-1.1642	4.04826		PKP2	ENST00000340811	plakophilin 2	PKP2	-1.27608	4.69373		ZNF83	ENST00000596930	zinc finger protein 83	ZNF83	1.28222	3.51233
BRAF	ENST00000479537	B-Raf proto-oncogene, serine/threonine kinase	BRAF	-1.1641	1.14475		CRYZ	ENST00000417775	crystallin zeta	CRYZ	-1.27598	2.51164		RPS15A	ENST00000322989	ribosomal protein S15a	RPS15A	1.28229	3.51233
ANOS1	ENST00000262648	anosmin 1	ANOS1	-1.16403	0.813361		SDE2	ENST00000272091	SDE2 telomere maintenance homolog	SDE2	-1.27596	0.976029		SLCO2B1	ENST00000525650	solute carrier organic anion transporter family member 2B1	SLCO2B1	1.28278	3.51233
IDE	ENST00000478361	insulin degrading enzyme	IDE	-1.16396	0.120159		UBE2D3	ENST00000505307	ubiquitin conjugating enzyme E2 D3	UBE2D3	-1.2757	4.69373		HLX	ENST00000427693	H2.0 like homeobox	HLX	1.2829	0.817874
BNIP3	ENST00000368636	BCL2 interacting protein 3	BNIP3	-1.16394	0.813361		TSEN2	ENST00000455118	tRNA splicing endonuclease subunit 2	TSEN2	-1.27527	1.8206		NXF1	ENST00000533671	nuclear RNA export factor 1	NXF1	1.28328	0
FCF1	ENST00000553673	FCF1 rRNA-processing protein	FCF1	-1.16376	3.01263		PDS5B	ENST00000315596	PDS5 cohesin associated factor B	PDS5B	-1.275	1.8206		ACTG1	ENST00000576544	actin gamma 1	ACTG1	1.28343	0.817874
LINS1	ENST00000560272	lines homolog 1	LINS1	-1.16372	2.20178		WNT9A	ENST00000272164	Wnt family member 9A	WNT9A	-1.27495	2.51164		AIG1	ENST00000458219	androgen induced 1	AIG1	1.28425	2.6347
RALGAPA1	ENST00000307138	Ral GTPase activating protein catalytic alpha subunit 1	RALGAPA1	-1.16354	1.14475		EEA1	ENST00000553019	early endosome antigen 1	EEA1	-1.27486	0.39198		MAML2	ENST00000524717	mastermind like transcriptional coactivator 2	MAML2	1.2846	1.50491
VPS35	ENST00000561713	VPS35, retromer complex component	VPS35	-1.16336	0.407557		SIAH1	ENST00000568007	siah E3 ubiquitin protein ligase 1	SIAH1	-1.27458	0.524189		CERCAM	ENST00000613052	cerebral endothelial cell adhesion molecule	CERCAM	1.28514	0
IKZF2	ENST00000442445	IKAROS family zinc finger 2	IKZF2	-1.1631	3.01263		ZBED6	ENST00000550078	zinc finger BED-type containing 6	ZBED6	-1.27387	0.72838		SREBF1	ENST00000577897	sterol regulatory element binding transcription factor 1	SREBF1	1.28552	2.6347
CEP72	ENST00000264935	centrosomal protein 72	CEP72	-1.16308	2.20178		MAP4K3	ENST00000429397	mitogen-activated protein kinase kinase kinase kinase 3	MAP4K3	-1.27369	2.51164		ECM2	ENST00000395534	extracellular matrix protein 2	ECM2	1.28617	4.68755
CREBRF	ENST00000522692	CREB3 regulatory factor	CREBRF	-1.16306	0.407557		CCPG1	ENST00000568808	cell cycle progression 1	CCPG1	-1.27322	3.44497		TMCO1	ENST00000367881	transmembrane and coiled-coil domains 1	TMCO1	1.28775	4.68755
TOR1AIP2	ENST00000482587	torsin 1A interacting protein 2	TOR1AIP2	-1.163	0.813361		PAX3	ENST00000350526	paired box 3	PAX3	-1.27259	4.69373		ECI2	ENST00000361538	enoyl-CoA delta isomerase 2	ECI2	1.2883	1.50491
MED6	ENST00000256379	mediator complex subunit 6	MED6	-1.16299	0.212722		TCF25	ENST00000614813	transcription factor 25	TCF25	-1.27157	4.69373		MAP2K4	ENST00000415385	mitogen-activated protein kinase kinase 4	MAP2K4	1.28885	4.68755
UBXN2B	ENST00000521796	UBX domain protein 2B	UBXN2B	-1.16248	4.04826		ALG9	ENST00000618252	ALG9, alpha-1,2-mannosyltransferase	ALG9	-1.27118	0.39198		KIAA1161	ENST00000297625	KIAA1161	KIAA1161	1.28965	3.51233
SNAP23	ENST00000626061	synaptosome associated protein 23	SNAP23	-1.16227	4.04826		RPLP1	ENST00000260379	ribosomal protein lateral stalk subunit P1	RPLP1	-1.27017	3.44497		BGN	ENST00000331595	biglycan	BGN	1.29113	2.01718
PROK1	ENST00000271331	prokineticin 1	PROK1	-1.1609	1.14475		PSMA5	ENST00000271308	proteasome subunit alpha 5	PSMA5	-1.26991	0.72838		ANXA5	ENST00000513728	annexin A5	ANXA5	1.29164	2.6347
PPM1A	ENST00000395076	protein phosphatase, Mg2+/Mn2+ dependent 1A	PPM1A	-1.16075	0.293425		ATP6V1B2	ENST00000521442	ATPase H+ transporting V1 subunit B2	ATP6V1B2	-1.26937	3.44497		MAP1B	ENST00000504492	microtubule associated protein 1B	MAP1B	1.29259	2.6347
HIF1AN	ENST00000299163	hypoxia inducible factor 1 alpha subunit inhibitor	HIF1AN	-1.16072	0.577736		CALM1	ENST00000447653	calmodulin 1	CALM1	-1.26893	2.51164		IL3RA	ENST00000432757	interleukin 3 receptor subunit alpha	IL3RA	1.29326	4.68755
ADRM1	ENST00000462554	adhesion regulating molecule 1	ADRM1	-1.16054	1.60223		SRSF5	ENST00000555349	serine and arginine rich splicing factor 5	SRSF5	-1.26889	1.35032		ANKRD44	ENST00000443014	ankyrin repeat domain 44	ANKRD44	1.29338	4.68755
CAMKMT	ENST00000407131	calmodulin-lysine N-methyltransferase	CAMKMT	-1.16049	4.04826		CFAP36	ENST00000406691	cilia and flagella associated protein 36	CFAP36	-1.26883	2.51164		PROS1	ENST00000472684	protein S (alpha)	PROS1	1.29349	3.51233
MAGT1	ENST00000610432	magnesium transporter 1	MAGT1	-1.16047	4.04826		VCP	ENST00000358901	valosin containing protein	VCP	-1.26877	0.976029		MAGI1	ENST00000611645	membrane associated guanylate kinase, WW and PDZ domain containing 1	MAGI1	1.29361	0.466962
MRPL42	ENST00000547098	mitochondrial ribosomal protein L42	MRPL42	-1.16037	0.212722		ATP6V1D	ENST00000555625	ATPase H+ transporting V1 subunit D	ATP6V1D	-1.26873	3.44497		PORCN	ENST00000470275	porcupine homolog (Drosophila)	PORCN	1.29386	4.68755
KCNJ11	ENST00000339994	potassium voltage-gated channel subfamily J member 11	KCNJ11	-1.15999	3.01263		FMO2	ENST00000209929	flavin containing monooxygenase 2	FMO2	-1.26851	3.44497		RASGRP3	ENST00000402538	RAS guanyl releasing protein 3	RASGRP3	1.29452	0.817874
PNRC1	ENST00000369472	proline rich nuclear receptor coactivator 1	PNRC1	-1.15998	0.075527		MLIP	ENST00000514921	muscular LMNA interacting protein	MLIP	-1.26832	0.72838		USMG5	ENST00000309579	up-regulated during skeletal muscle growth 5 homolog (mouse)	USMG5	1.29528	0.817874
H2AFJ	ENST00000501744	H2A histone family member J	H2AFJ	-1.15963	0.813361		ZRANB3	ENST00000264159	zinc finger RANBP2-type containing 3	ZRANB3	-1.26818	1.8206		KCTD10	ENST00000542954	potassium channel tetramerization domain containing 10	KCTD10	1.29607	0.52756
RPS3A	ENST00000508783	ribosomal protein S3A	RPS3A	-1.15955	4.04826		APCDD1	ENST00000582723	APC down-regulated 1	APCDD1	-1.26771	3.44497		HADHB	ENST00000317799	hydroxyacyl-CoA dehydrogenase/3-ketoacyl-CoA thiolase/enoyl-CoA hydratase (trifunctional protein), beta subunit	HADHB	1.29662	1.50491
NSMCE2	ENST00000519010	NSE2/MMS21 homolog, SMC5-SMC6 complex SUMO ligase	NSMCE2	-1.15947	0.407557		AFF4	ENST00000265343	AF4/FMR2 family member 4	AFF4	-1.26748	4.69373		NRP2	ENST00000357118	neuropilin 2	NRP2	1.29752	4.68755
CALML5	ENST00000380332	calmodulin like 5	CALML5	-1.15909	1.14475		LNPEP	ENST00000231368	leucyl and cystinyl aminopeptidase	LNPEP	-1.26742	0.72838		BTN3A1	ENST00000476549	butyrophilin subfamily 3 member A1	BTN3A1	1.29824	4.68755
HELZ	ENST00000579861	helicase with zinc finger	HELZ	-1.15908	0.813361		METTL14	ENST00000506780	methyltransferase like 14	METTL14	-1.26721	4.69373		HKR1	ENST00000590582	HKR1, GLI-Kruppel zinc finger family member	HKR1	1.30018	3.51233
MAP4K3	ENST00000429397	mitogen-activated protein kinase kinase kinase kinase 3	MAP4K3	-1.15901	0		DNAJC12	ENST00000225171	DnaJ heat shock protein family (Hsp40) member C12	DNAJC12	-1.26688	3.44497		RDH5	ENST00000257895	retinol dehydrogenase 5	RDH5	1.30053	0.466962
IFITM10	ENST00000340134	interferon induced transmembrane protein 10	IFITM10	-1.15898	2.20178		RBM15	ENST00000602849	RNA binding motif protein 15	RBM15	-1.26639	0.524189		TPM1	ENST00000558264	tropomyosin 1 (alpha)	TPM1	1.30153	0
SP4	ENST00000448246	Sp4 transcription factor	SP4	-1.1587	0		GGT1	ENST00000425895	gamma-glutamyltransferase 1	GGT1	-1.26627	1.35032		GPR4	ENST00000323040	G protein-coupled receptor 4	GPR4	1.30177	4.68755
DPEP3	ENST00000268793	dipeptidase 3	DPEP3	-1.15868	0.813361		PITHD1	ENST00000246151	PITH domain containing 1	PITHD1	-1.26619	2.51164		FYN	ENST00000523570	FYN proto-oncogene, Src family tyrosine kinase	FYN	1.30215	1.16888
ZNF135	ENST00000515535	zinc finger protein 135	ZNF135	-1.15854	4.04826		CHPF2	ENST00000465601	chondroitin polymerizing factor 2	CHPF2	-1.26609	1.35032		KLHDC3	ENST00000244670	kelch domain containing 3	KLHDC3	1.30249	1.50491
FANCL	ENST00000481670	Fanconi anemia complementation group L	FANCL	-1.15854	2.20178		IL6R	ENST00000368485	interleukin 6 receptor	IL6R	-1.26587	4.69373		DBI	ENST00000409094	diazepam binding inhibitor, acyl-CoA binding protein	DBI	1.30403	1.16888
ELP2	ENST00000542430	elongator acetyltransferase complex subunit 2	ELP2	-1.15848	0.293425		FAH	ENST00000407106	fumarylacetoacetate hydrolase	FAH	-1.26585	2.51164		FBXO9	ENST00000323557	F-box protein 9	FBXO9	1.30444	1.16888
BCL2L11	ENST00000361493	BCL2 like 11	BCL2L11	-1.158	0.577736		WHAMM	ENST00000286760	WAS protein homolog associated with actin, golgi membranes and microtubules	WHAMM	-1.26572	1.8206		PFN1	ENST00000225655	profilin 1	PFN1	1.30472	1.16888
RPL13A	ENST00000484279	ribosomal protein L13a	RPL13A	-1.15797	0.212722		KIDINS220	ENST00000459813	kinase D interacting substrate 220	KIDINS220	-1.26562	0.292349		FYB	ENST00000510188	FYN binding protein	FYB	1.30473	3.51233
RPL36AL	ENST00000298289	ribosomal protein L36a like	RPL36AL	-1.1579	1.14475		CTF1	ENST00000395019	cardiotrophin 1	CTF1	-1.26546	4.69373		PRCP	ENST00000534396	prolylcarboxypeptidase	PRCP	1.30482	1.16888
ASCC1	ENST00000342444	activating signal cointegrator 1 complex subunit 1	ASCC1	-1.15772	2.20178		CDC5L	ENST00000371477	cell division cycle 5 like	CDC5L	-1.26545	1.8206		ENDOG	ENST00000372642	endonuclease G	ENDOG	1.30499	0.466962
IMMP1L	ENST00000532287	inner mitochondrial membrane peptidase subunit 1	IMMP1L	-1.15762	4.04826		TRIM33	ENST00000358465	tripartite motif containing 33	TRIM33	-1.26536	0.976029		IFI16	ENST00000474473	interferon gamma inducible protein 16	IFI16	1.30589	4.68755
MAP2K5	ENST00000340972	mitogen-activated protein kinase kinase 5	MAP2K5	-1.15756	0.813361		ATP6V1C1	ENST00000518857	ATPase H+ transporting V1 subunit C1	ATP6V1C1	-1.26518	2.51164		SLC38A3	ENST00000445096	solute carrier family 38 member 3	SLC38A3	1.30637	2.6347
ERAP1	ENST00000512852	endoplasmic reticulum aminopeptidase 1	ERAP1	-1.15738	1.60223		NBEAL1	ENST00000449802	neurobeachin like 1	NBEAL1	-1.26504	2.51164		SELENOW	ENST00000595615	selenoprotein W	SELENOW	1.30669	0.817874
BHLHA15	ENST00000609256	basic helix-loop-helix family member a15	BHLHA15	-1.15737	2.20178		KRTAP5-7	ENST00000398536	keratin associated protein 5-7	KRTAP5-7	-1.26448	4.69373		MDH1	ENST00000409476	malate dehydrogenase 1	MDH1	1.30778	1.16888
ARHGAP8	ENST00000412433	Rho GTPase activating protein 8	ARHGAP8	-1.15719	1.60223		SLC7A6	ENST00000566454	solute carrier family 7 member 6	SLC7A6	-1.26439	1.35032		DDR2	ENST00000446985	discoidin domain receptor tyrosine kinase 2	DDR2	1.30844	3.51233
PRG3	ENST00000287143	proteoglycan 3, pro eosinophil major basic protein 2	PRG3	-1.15704	2.20178		TXNIP	ENST00000582401	thioredoxin interacting protein	TXNIP	-1.2643	0.292349		APOO	ENST00000633372	apolipoprotein O	APOO	1.30984	0
GDF10	ENST00000580279	growth differentiation factor 10	GDF10	-1.157	2.20178		SNRNP27	ENST00000487029	small nuclear ribonucleoprotein U4/U6.U5 subunit 27	SNRNP27	-1.26423	2.51164		DUSP10	ENST00000477026	dual specificity phosphatase 10	DUSP10	1.31	1.16888
KLHL8	ENST00000512111	kelch like family member 8	KLHL8	-1.15667	0.577736		CHTOP	ENST00000368686	chromatin target of PRMT1	CHTOP	-1.2642	0.292349		CASQ1	ENST00000368078	calsequestrin 1	CASQ1	1.3107	1.16888
RAB1B	ENST00000527397	RAB1B, member RAS oncogene family	RAB1B	-1.15651	0.212722		VCPIP1	ENST00000310421	valosin containing protein interacting protein 1	VCPIP1	-1.26411	0.205171		ALKBH7	ENST00000596657	alkB homolog 7	ALKBH7	1.3123	3.51233
CSNK1G1	ENST00000606225	casein kinase 1 gamma 1	CSNK1G1	-1.15647	1.60223		SLC8A3	ENST00000357887	solute carrier family 8 member A3	SLC8A3	-1.26384	3.44497		UBP1	ENST00000411650	upstream binding protein 1 (LBP-1a)	UBP1	1.31341	0
RPS6KA5	ENST00000556178	ribosomal protein S6 kinase A5	RPS6KA5	-1.15637	4.04826		FAM110D	ENST00000374268	family with sequence similarity 110 member D	FAM110D	-1.26322	3.44497		C1QTNF1	ENST00000311661	C1q and tumor necrosis factor related protein 1	C1QTNF1	1.31405	0
NEK9	ENST00000553823	NIMA related kinase 9	NEK9	-1.15624	1.60223		CEP63	ENST00000337090	centrosomal protein 63	CEP63	-1.26241	3.44497		ARHGEF2	ENST00000361247	Rho/Rac guanine nucleotide exchange factor 2	ARHGEF2	1.3162	2.6347
NAA30	ENST00000298406	N(alpha)-acetyltransferase 30, NatC catalytic subunit	NAA30	-1.15622	0.212722		SQOR	ENST00000568606	sulfide quinone reductase-like (yeast)	SQOR	-1.26216	3.44497		HOXC6	ENST00000504315	homeobox C6	HOXC6	1.31686	1.50491
IMMP2L	ENST00000447215	inner mitochondrial membrane peptidase subunit 2	IMMP2L	-1.15613	0.212722		RBFOX1	ENST00000550418	RNA binding protein, fox-1 homolog 1	RBFOX1	-1.26151	0.524189		THBS3	ENST00000541990	thrombospondin 3	THBS3	1.31701	0.466962
HYI	ENST00000487366	hydroxypyruvate isomerase (putative)	HYI	-1.15604	0.075527		EXOC6	ENST00000371543	exocyst complex component 6	EXOC6	-1.26146	4.69373		PDP1	ENST00000517764	pyruvate dehyrogenase phosphatase catalytic subunit 1	PDP1	1.31782	2.6347
RRM2B	ENST00000621845	ribonucleotide reductase regulatory TP53 inducible subunit M2B	RRM2B	-1.15589	0.120159		RUFY2	ENST00000399200	RUN and FYVE domain containing 2	RUFY2	-1.26132	0.72838		THSD4	ENST00000355327	thrombospondin type 1 domain containing 4	THSD4	1.31832	4.68755
SLC48A1	ENST00000442218	solute carrier family 48 member 1	SLC48A1	-1.15575	4.04826		PLA2G16	ENST00000415826	phospholipase A2 group XVI	PLA2G16	-1.26093	0.72838		MAST4	ENST00000432426	microtubule associated serine/threonine kinase family member 4	MAST4	1.31867	3.51233
HVCN1	ENST00000546713	hydrogen voltage gated channel 1	HVCN1	-1.15572	3.01263		GPN2	ENST00000374135	GPN-loop GTPase 2	GPN2	-1.26067	1.35032		FAP	ENST00000450031	fibroblast activation protein alpha	FAP	1.31886	1.16888
ZBTB6	ENST00000373659	zinc finger and BTB domain containing 6	ZBTB6	-1.15568	2.20178		ERCC6	ENST00000355832	ERCC excision repair 6, chromatin remodeling factor	ERCC6	-1.26052	0.72838		NDUFS1	ENST00000440274	NADH:ubiquinone oxidoreductase core subunit S1	NDUFS1	1.32093	0.52756
UTY	ENST00000382893	ubiquitously transcribed tetratricopeptide repeat containing, Y-linked	UTY	-1.15539	0.407557		MT1X	ENST00000394485	metallothionein 1X	MT1X	-1.26051	4.69373		C1QC	ENST00000374640	complement C1q C chain	C1QC	1.32174	2.6347
PRPS1	ENST00000372419	phosphoribosyl pyrophosphate synthetase 1	PRPS1	-1.15484	3.01263		PPP2CB	ENST00000523023	protein phosphatase 2 catalytic subunit beta	PPP2CB	-1.26043	4.69373		COQ9	ENST00000563391	coenzyme Q9	COQ9	1.32223	0
GSTP1	ENST00000398603	glutathione S-transferase pi 1	GSTP1	-1.15455	4.04826		YIPF4	ENST00000238831	Yip1 domain family member 4	YIPF4	-1.26033	0.205171		FITM1	ENST00000559294	fat storage inducing transmembrane protein 1	FITM1	1.3243	2.6347
NACC2	ENST00000277554	NACC family member 2	NACC2	-1.15451	1.14475		MARCH7	ENST00000409591	0	MARCH7	-1.26027	4.69373		GLIPR1	ENST00000550491	GLI pathogenesis related 1	GLIPR1	1.32524	3.51233
MYL12B	ENST00000581193	myosin light chain 12B	MYL12B	-1.15448	1.60223		TRAPPC8	ENST00000283351	trafficking protein particle complex 8	TRAPPC8	-1.26022	0.72838		DAAM1	ENST00000556135	dishevelled associated activator of morphogenesis 1	DAAM1	1.32588	1.50491
EPO	ENST00000252723	erythropoietin	EPO	-1.1541	0.293425		ZNF462	ENST00000277225	zinc finger protein 462	ZNF462	-1.25978	0.976029		NDUFAF2	ENST00000296597	NADH:ubiquinone oxidoreductase complex assembly factor 2	NDUFAF2	1.32664	1.16888
ZNF782	ENST00000498811	zinc finger protein 782	ZNF782	-1.15398	0.143933		MIB1	ENST00000261537	mindbomb E3 ubiquitin protein ligase 1	MIB1	-1.25946	3.44497		PPM1J	ENST00000464951	protein phosphatase, Mg2+/Mn2+ dependent 1J	PPM1J	1.32676	2.01718
PPP2R2A	ENST00000380737	protein phosphatase 2 regulatory subunit Balpha	PPP2R2A	-1.15392	0.143933		ZNF706	ENST00000518071	zinc finger protein 706	ZNF706	-1.25924	0.524189		ACADM	ENST00000526129	acyl-CoA dehydrogenase, C-4 to C-12 straight chain	ACADM	1.32858	3.51233
NSFL1C	ENST00000353088	NSFL1 cofactor	NSFL1C	-1.15391	0.813361		PSMD8	ENST00000215071	proteasome 26S subunit, non-ATPase 8	PSMD8	-1.25907	3.44497		PDGFRB	ENST00000517488	platelet derived growth factor receptor beta	PDGFRB	1.33067	0
ERCC5	ENST00000472151	ERCC excision repair 5, endonuclease	ERCC5	-1.1537	2.20178		RIC3	ENST00000419822	RIC3 acetylcholine receptor chaperone	RIC3	-1.25891	1.35032		GJA1	ENST00000282561	gap junction protein alpha 1	GJA1	1.33221	1.16888
BBX	ENST00000425868	BBX, HMG-box containing	BBX	-1.15356	1.60223		CEP68	ENST00000537589	centrosomal protein 68	CEP68	-1.25815	0		SLC9C1	ENST00000486574	solute carrier family 9 member C1	SLC9C1	1.33519	1.16888
MBNL1	ENST00000459747	muscleblind like splicing regulator 1	MBNL1	-1.15349	0.075527		MOB4	ENST00000323303	MOB family member 4, phocein	MOB4	-1.25764	0.72838		ASAP1	ENST00000521426	ArfGAP with SH3 domain, ankyrin repeat and PH domain 1	ASAP1	1.33791	0.817874
ZNF493	ENST00000596815	zinc finger protein 493	ZNF493	-1.15341	4.04826		PRPS1	ENST00000372428	phosphoribosyl pyrophosphate synthetase 1	PRPS1	-1.25764	3.44497		CS	ENST00000551473	citrate synthase	CS	1.33797	2.6347
BRF2	ENST00000520601	BRF2, RNA polymerase III transcription initiation factor subunit	BRF2	-1.15325	1.14475		IWS1	ENST00000412979	IWS1, SUPT6H interacting protein	IWS1	-1.25708	0.976029		RAVER2	ENST00000418058	ribonucleoprotein, PTB binding 2	RAVER2	1.33929	0.466962
MECP2	ENST00000630151	methyl-CpG binding protein 2	MECP2	-1.15321	0.407557		KIN	ENST00000498098	Kin17 DNA and RNA binding protein	KIN	-1.25702	4.69373		ARHGEF6	ENST00000250617	Rac/Cdc42 guanine nucleotide exchange factor 6	ARHGEF6	1.34166	0.52756
CAP2	ENST00000611958	CAP, adenylate cyclase-associated protein, 2 (yeast)	CAP2	-1.15272	0.120159		USP32	ENST00000590297	ubiquitin specific peptidase 32	USP32	-1.25688	2.51164		COQ10A	ENST00000433805	coenzyme Q10A	COQ10A	1.34392	2.6347
RYR1	ENST00000355481	ryanodine receptor 1	RYR1	-1.15229	2.20178		TSPYL1	ENST00000368608	TSPY like 1	TSPYL1	-1.25662	0.976029		TP53INP2	ENST00000414082	tumor protein p53 inducible nuclear protein 2	TP53INP2	1.34392	0.817874
ANAPC13	ENST00000511751	anaphase promoting complex subunit 13	ANAPC13	-1.15218	1.14475		SOX13	ENST00000480326	SRY-box 13	SOX13	-1.25627	3.44497		MYLK4	ENST00000274643	myosin light chain kinase family member 4	MYLK4	1.34463	4.68755
UBE2E2	ENST00000427371	ubiquitin conjugating enzyme E2 E2	UBE2E2	-1.15209	0.293425		SIRT5	ENST00000379262	sirtuin 5	SIRT5	-1.25626	3.44497		TRAP1	ENST00000575671	TNF receptor associated protein 1	TRAP1	1.34537	0
RRM1	ENST00000528442	ribonucleotide reductase catalytic subunit M1	RRM1	-1.15208	0		ZDHHC22	ENST00000319374	zinc finger DHHC-type containing 22	ZDHHC22	-1.25605	4.69373		RXRG	ENST00000619224	retinoid X receptor gamma	RXRG	1.34644	1.50491
DNAJB9	ENST00000249356	DnaJ heat shock protein family (Hsp40) member B9	DNAJB9	-1.15178	3.01263		SPAG9	ENST00000510283	sperm associated antigen 9	SPAG9	-1.25571	0.524189		ALAS1	ENST00000469224	5'-aminolevulinate synthase 1	ALAS1	1.34709	0.466962
RAD9A	ENST00000621995	RAD9 checkpoint clamp component A	RAD9A	-1.15176	4.04826		PATL1	ENST00000300146	PAT1 homolog 1, processing body mRNA decay factor	PATL1	-1.2554	0		LDHB	ENST00000350669	lactate dehydrogenase B	LDHB	1.34716	2.6347
UBOX5	ENST00000449731	U-box domain containing 5	UBOX5	-1.15172	0.407557		CCNDBP1	ENST00000300213	cyclin D1 binding protein 1	CCNDBP1	-1.25493	1.35032		SSR2	ENST00000474377	signal sequence receptor subunit 2	SSR2	1.34839	2.01718
MTMR1	ENST00000493995	myotubularin related protein 1	MTMR1	-1.15157	0.577736		GOLGA3	ENST00000456883	golgin A3	GOLGA3	-1.25462	3.44497		SMOC2	ENST00000535039	SPARC related modular calcium binding 2	SMOC2	1.34876	2.01718
LPP	ENST00000420410	LIM domain containing preferred translocation partner in lipoma	LPP	-1.15155	4.04826		MITF	ENST00000314557	melanogenesis associated transcription factor	MITF	-1.25444	0.524189		CHODL	ENST00000299295	chondrolectin	CHODL	1.34964	0.817874
H2AFV	ENST00000308153	H2A histone family member V	H2AFV	-1.1515	0.407557		NANOS2	ENST00000341294	nanos C2HC-type zinc finger 2	NANOS2	-1.25441	4.69373		KNTC1	ENST00000436959	kinetochore associated 1	KNTC1	1.35062	1.50491
SOCS5	ENST00000306503	suppressor of cytokine signaling 5	SOCS5	-1.15148	4.04826		ATP6V0D1	ENST00000565835	ATPase H+ transporting V0 subunit d1	ATP6V0D1	-1.25436	1.8206		AGBL1	ENST00000441037	ATP/GTP binding protein like 1	AGBL1	1.35153	2.6347
BBS4	ENST00000563600	Bardet-Biedl syndrome 4	BBS4	-1.15134	1.14475		STAT5A	ENST00000587646	signal transducer and activator of transcription 5A	STAT5A	-1.25413	2.51164		PLAGL1	ENST00000367571	PLAG1 like zinc finger 1	PLAGL1	1.35312	1.50491
ATP2C1	ENST00000505072	ATPase secretory pathway Ca2+ transporting 1	ATP2C1	-1.15102	1.60223		GTPBP10	ENST00000257659	GTP binding protein 10	GTPBP10	-1.25348	0.524189		SLC41A2	ENST00000258538	solute carrier family 41 member 2	SLC41A2	1.35427	4.68755
FBXW11	ENST00000518752	F-box and WD repeat domain containing 11	FBXW11	-1.15093	1.14475		TMCC3	ENST00000261226	transmembrane and coiled-coil domain family 3	TMCC3	-1.25344	0.524189		FABP3	ENST00000373713	fatty acid binding protein 3	FABP3	1.35472	4.68755
SERTAD1	ENST00000357949	SERTA domain containing 1	SERTAD1	-1.15087	3.01263		RBM41	ENST00000372479	RNA binding motif protein 41	RBM41	-1.25291	0.976029		TM6SF1	ENST00000565982	transmembrane 6 superfamily member 1	TM6SF1	1.35851	0.466962
CCDC110	ENST00000504020	coiled-coil domain containing 110	CCDC110	-1.15081	3.01263		PPP1R3B	ENST00000310455	protein phosphatase 1 regulatory subunit 3B	PPP1R3B	-1.25279	0.39198		SHISA5	ENST00000612611	shisa family member 5	SHISA5	1.35945	1.50491
MIF4GD	ENST00000577542	MIF4G domain containing	MIF4GD	-1.1508	0.813361		ZNF844	ENST00000441304	zinc finger protein 844	ZNF844	-1.25268	0.292349		TRIM22	ENST00000454828	tripartite motif containing 22	TRIM22	1.36024	1.50491
BCLAF1	ENST00000530429	BCL2 associated transcription factor 1	BCLAF1	-1.15061	4.04826		ALDH1L1	ENST00000393434	aldehyde dehydrogenase 1 family member L1	ALDH1L1	-1.25264	1.8206		MMP2	ENST00000564864	matrix metallopeptidase 2	MMP2	1.36306	3.51233
GCC2	ENST00000409896	GRIP and coiled-coil domain containing 2	GCC2	-1.15058	3.01263		ADSL	ENST00000624503	adenylosuccinate lyase	ADSL	-1.25222	3.44497		EFEMP2	ENST00000530806	EGF containing fibulin like extracellular matrix protein 2	EFEMP2	1.36339	0
SPCS1	ENST00000423431	signal peptidase complex subunit 1	SPCS1	-1.15054	1.14475		CLK4	ENST00000520957	CDC like kinase 4	CLK4	-1.25197	2.51164		SETDB1	ENST00000498193	SET domain bifurcated 1	SETDB1	1.36398	3.51233
THAP5	ENST00000313516	THAP domain containing 5	THAP5	-1.15051	2.20178		ELP2	ENST00000423854	elongator acetyltransferase complex subunit 2	ELP2	-1.25155	0.72838		F3	ENST00000334047	coagulation factor III, tissue factor	F3	1.36423	1.50491
KLHL30	ENST00000409223	kelch like family member 30	KLHL30	-1.15047	4.04826		TSPAN7	ENST00000480976	tetraspanin 7	TSPAN7	-1.25137	0.524189		ITGA7	ENST00000557257	integrin subunit alpha 7	ITGA7	1.36429	0.52756
CARF	ENST00000447539	calcium responsive transcription factor	CARF	-1.1504	2.20178		TMEM174	ENST00000296776	transmembrane protein 174	TMEM174	-1.25105	1.8206		SEC24D	ENST00000511481	SEC24 homolog D, COPII coat complex component	SEC24D	1.36559	2.01718
CPNE6	ENST00000557889	copine 6	CPNE6	-1.15025	2.20178		CDK5RAP2	ENST00000481266	CDK5 regulatory subunit associated protein 2	CDK5RAP2	-1.25053	1.8206		HMCN1	ENST00000271588	hemicentin 1	HMCN1	1.36708	1.50491
PAFAH1B1	ENST00000570400	platelet activating factor acetylhydrolase 1b regulatory subunit 1	PAFAH1B1	-1.1501	2.20178		RBM39	ENST00000416529	RNA binding motif protein 39	RBM39	-1.24905	0.72838		ANO1	ENST00000531349	anoctamin 1	ANO1	1.36709	1.16888
DNAJB12	ENST00000444643	DnaJ heat shock protein family (Hsp40) member B12	DNAJB12	-1.1501	3.01263		PCBP1	ENST00000303577	poly(rC) binding protein 1	PCBP1	-1.24881	4.69373		FAM114A1	ENST00000515037	family with sequence similarity 114 member A1	FAM114A1	1.36924	0.466962
APLP2	ENST00000345598	amyloid beta precursor like protein 2	APLP2	1.15	0.577736		CEP85L	ENST00000368488	centrosomal protein 85 like	CEP85L	-1.24811	0.976029		TRIM7	ENST00000393315	tripartite motif containing 7	TRIM7	1.37021	3.51233
BIN1	ENST00000393040	bridging integrator 1	BIN1	1.15003	0		TCOF1	ENST00000515516	treacle ribosome biogenesis factor 1	TCOF1	-1.248	4.69373		AMOTL1	ENST00000433060	angiomotin like 1	AMOTL1	1.3716	2.01718
TPMT	ENST00000309983	thiopurine S-methyltransferase	TPMT	1.15004	0.293425		NEK4	ENST00000233027	NIMA related kinase 4	NEK4	-1.24786	0.72838		GSN	ENST00000545652	gelsolin	GSN	1.37243	4.68755
ST6GALNAC2	ENST00000585390	ST6 N-acetylgalactosaminide alpha-2,6-sialyltransferase 2	ST6GALNAC2	1.15009	0.813361		MED21	ENST00000282892	mediator complex subunit 21	MED21	-1.24785	0.39198		VCAN	ENST00000502527	versican	VCAN	1.37387	4.68755
CCDC88C	ENST00000389856	coiled-coil domain containing 88C	CCDC88C	1.15022	3.01263		PEX5	ENST00000266564	peroxisomal biogenesis factor 5	PEX5	-1.2476	3.44497		PDHA1	ENST00000379804	pyruvate dehydrogenase (lipoamide) alpha 1	PDHA1	1.37546	0
RAB8A	ENST00000300935	RAB8A, member RAS oncogene family	RAB8A	1.15067	0.577736		ARPP19	ENST00000249822	cAMP regulated phosphoprotein 19	ARPP19	-1.24741	0.524189		MYO1E	ENST00000288235	myosin IE	MYO1E	1.37689	0.466962
UQCRB	ENST00000517603	ubiquinol-cytochrome c reductase binding protein	UQCRB	1.15069	1.60223		ZNF24	ENST00000589881	zinc finger protein 24	ZNF24	-1.24732	0.976029		CAPN3	ENST00000397200	calpain 3	CAPN3	1.37972	0.466962
MRPS9	ENST00000258455	mitochondrial ribosomal protein S9	MRPS9	1.15093	1.60223		G3BP1	ENST00000394123	G3BP stress granule assembly factor 1	G3BP1	-1.2473	0.292349		NFRKB	ENST00000524794	nuclear factor related to kappaB binding protein	NFRKB	1.38196	1.16888
EPS8	ENST00000542903	epidermal growth factor receptor pathway substrate 8	EPS8	1.15102	0.407557		H2AFV	ENST00000381124	H2A histone family member V	H2AFV	-1.24717	1.35032		MRPS9	ENST00000258455	mitochondrial ribosomal protein S9	MRPS9	1.38586	1.16888
TMEM108	ENST00000510183	transmembrane protein 108	TMEM108	1.15105	4.04826		PDCD6IP	ENST00000430877	programmed cell death 6 interacting protein	PDCD6IP	-1.24713	4.69373		SRGAP1	ENST00000631006	SLIT-ROBO Rho GTPase activating protein 1	SRGAP1	1.387	2.6347
NUCB1	ENST00000407032	nucleobindin 1	NUCB1	1.15125	0		CCDC188	ENST00000439765	coiled-coil domain containing 188	CCDC188	-1.24668	0.39198		MYO1D	ENST00000394649	myosin ID	MYO1D	1.38749	1.50491
BST2	ENST00000252593	bone marrow stromal cell antigen 2	BST2	1.15129	1.14475		ATG9A	ENST00000396761	autophagy related 9A	ATG9A	-1.24664	2.51164		FARP1	ENST00000599040	FERM, ARH/RhoGEF and pleckstrin domain protein 1	FARP1	1.39061	0
ZNF768	ENST00000380412	zinc finger protein 768	ZNF768	1.1513	1.60223		RPL37	ENST00000508493	ribosomal protein L37	RPL37	-1.24655	1.8206		FRMD4B	ENST00000489817	FERM domain containing 4B	FRMD4B	1.39146	1.16888
DTNA	ENST00000596745	dystrobrevin alpha	DTNA	1.15145	0.813361		SFPQ	ENST00000357214	splicing factor proline and glutamine rich	SFPQ	-1.24644	0.292349		THYN1	ENST00000392595	thymocyte nuclear protein 1	THYN1	1.3951	1.50491
DUSP28	ENST00000405954	dual specificity phosphatase 28	DUSP28	1.15146	0.577736		PGAP1	ENST00000422444	post-GPI attachment to proteins 1	PGAP1	-1.24644	4.69373		CCDC85B	ENST00000312579	coiled-coil domain containing 85B	CCDC85B	1.39546	2.01718
PARP12	ENST00000491598	poly(ADP-ribose) polymerase family member 12	PARP12	1.15149	0.577736		THAP6	ENST00000507557	THAP domain containing 6	THAP6	-1.24628	4.69373		FRMD6	ENST00000554778	FERM domain containing 6	FRMD6	1.39659	2.01718
SHC1	ENST00000368449	SHC adaptor protein 1	SHC1	1.15152	0.577736		ALDH9A1	ENST00000354775	aldehyde dehydrogenase 9 family member A1	ALDH9A1	-1.24626	0		TBCD	ENST00000574422	tubulin folding cofactor D	TBCD	1.39691	1.50491
GRSF1	ENST00000506453	G-rich RNA sequence binding factor 1	GRSF1	1.15155	0.143933		ARMC8	ENST00000469860	armadillo repeat containing 8	ARMC8	-1.246	4.69373		GPR34	ENST00000378138	G protein-coupled receptor 34	GPR34	1.39785	2.6347
TMUB2	ENST00000446571	transmembrane and ubiquitin like domain containing 2	TMUB2	1.15169	2.20178		ASAP3	ENST00000484418	ArfGAP with SH3 domain, ankyrin repeat and PH domain 3	ASAP3	-1.24588	0.976029		UCP2	ENST00000539764	uncoupling protein 2	UCP2	1.39798	1.50491
PLCB2	ENST00000543785	phospholipase C beta 2	PLCB2	1.15177	3.01263		BTF3L4	ENST00000313334	basic transcription factor 3 like 4	BTF3L4	-1.24586	0.976029		ANK3	ENST00000513049	ankyrin 3	ANK3	1.40463	2.6347
PDE2A	ENST00000542223	phosphodiesterase 2A	PDE2A	1.15177	4.04826		SP4	ENST00000448246	Sp4 transcription factor	SP4	-1.24576	0.138866		TTLL3	ENST00000473661	tubulin tyrosine ligase like 3	TTLL3	1.40506	1.16888
TIE1	ENST00000372476	tyrosine kinase with immunoglobulin like and EGF like domains 1	TIE1	1.15179	0.293425		AMFR	ENST00000290649	autocrine motility factor receptor	AMFR	-1.24569	1.8206		ATP5G3	ENST00000392541	ATP synthase, H+ transporting, mitochondrial Fo complex subunit C3 (subunit 9)	ATP5G3	1.4072	0
RIPK2	ENST00000220751	receptor interacting serine/threonine kinase 2	RIPK2	1.15185	1.60223		SQSTM1	ENST00000389805	sequestosome 1	SQSTM1	-1.24549	3.44497		MYL1	ENST00000352451	myosin light chain 1	MYL1	1.41175	2.01718
KALRN	ENST00000291478	kalirin, RhoGEF kinase	KALRN	1.15188	4.04826		TTBK2	ENST00000622375	tau tubulin kinase 2	TTBK2	-1.24488	4.69373		ARRB2	ENST00000571206	arrestin beta 2	ARRB2	1.41241	0
MINPP1	ENST00000536010	multiple inositol-polyphosphate phosphatase 1	MINPP1	1.15191	0.075527		PSMA7	ENST00000370873	proteasome subunit alpha 7	PSMA7	-1.2448	0.72838		TNFAIP2	ENST00000560562	TNF alpha induced protein 2	TNFAIP2	1.4126	0.52756
MSRB1	ENST00000473663	methionine sulfoxide reductase B1	MSRB1	1.15205	4.04826		PIAS1	ENST00000249636	protein inhibitor of activated STAT 1	PIAS1	-1.24429	0		WNK2	ENST00000427277	WNK lysine deficient protein kinase 2	WNK2	1.41393	1.50491
CTDSP1	ENST00000443891	CTD small phosphatase 1	CTDSP1	1.15237	0.577736		TOX4	ENST00000448790	TOX high mobility group box family member 4	TOX4	-1.24416	0		PLEKHO1	ENST00000369126	pleckstrin homology domain containing O1	PLEKHO1	1.41476	0.466962
DESI2	ENST00000302550	desumoylating isopeptidase 2	DESI2	1.1526	1.14475		STXBP5	ENST00000367481	syntaxin binding protein 5	STXBP5	-1.24413	0		TNFRSF14	ENST00000434817	TNF receptor superfamily member 14	TNFRSF14	1.41595	1.50491
THOC5	ENST00000428374	THO complex 5	THOC5	1.15263	0.120159		SOCS6	ENST00000397942	suppressor of cytokine signaling 6	SOCS6	-1.24404	4.69373		STAT6	ENST00000555375	signal transducer and activator of transcription 6	STAT6	1.41667	2.01718
DTX3L	ENST00000296161	deltex E3 ubiquitin ligase 3L	DTX3L	1.15265	0.143933		TRIM32	ENST00000373983	tripartite motif containing 32	TRIM32	-1.24309	2.51164		ENG	ENST00000480266	endoglin	ENG	1.41878	0
HOXB2	ENST00000330070	homeobox B2	HOXB2	1.15266	0.813361		SDAD1	ENST00000514710	SDA1 domain containing 1	SDAD1	-1.24288	1.8206		TNNI2	ENST00000381906	troponin I2, fast skeletal type	TNNI2	1.42592	4.68755
LYRM1	ENST00000568663	LYR motif containing 1	LYRM1	1.15272	1.14475		CCNYL1	ENST00000452312	cyclin Y like 1	CCNYL1	-1.24261	4.69373		MYL6	ENST00000551589	myosin light chain 6	MYL6	1.42868	0
EML3	ENST00000439994	echinoderm microtubule associated protein like 3	EML3	1.15273	0.577736		KLHL8	ENST00000512111	kelch like family member 8	KLHL8	-1.24256	3.44497		UBE2V1	ENST00000415862	ubiquitin conjugating enzyme E2 V1	UBE2V1	1.42905	0.52756
NICN1	ENST00000615713	nicolin 1	NICN1	1.15276	0.813361		VPS13C	ENST00000395898	vacuolar protein sorting 13 homolog C	VPS13C	-1.24239	4.69373		NDUFV1	ENST00000528314	NADH:ubiquinone oxidoreductase core subunit V1	NDUFV1	1.43292	0
CDK10	ENST00000511415	cyclin dependent kinase 10	CDK10	1.15285	0.143933		PSMG1	ENST00000331573	proteasome assembly chaperone 1	PSMG1	-1.24227	1.35032		MRC2	ENST00000446119	mannose receptor C type 2	MRC2	1.43497	0.466962
LCAT	ENST00000573538	lecithin-cholesterol acyltransferase	LCAT	1.15291	0.813361		PDIK1L	ENST00000619836	PDLIM1 interacting kinase 1 like	PDIK1L	-1.24199	0.976029		IGF1	ENST00000307046	insulin like growth factor 1	IGF1	1.43732	0
NCBP3	ENST00000574911	nuclear cap binding subunit 3	NCBP3	1.15295	0.075527		ECD	ENST00000372979	ecdysoneless cell cycle regulator	ECD	-1.24191	3.44497		FADS2	ENST00000521571	fatty acid desaturase 2	FADS2	1.438	0.466962
RAMP2	ENST00000588928	receptor activity modifying protein 2	RAMP2	1.15298	0.143933		DCUN1D1	ENST00000292782	defective in cullin neddylation 1 domain containing 1	DCUN1D1	-1.2417	1.8206		MS4A6A	ENST00000527254	membrane spanning 4-domains A6A	MS4A6A	1.43892	2.01718
DACH1	ENST00000611519	dachshund family transcription factor 1	DACH1	1.15298	0.407557		ZNF516	ENST00000443185	zinc finger protein 516	ZNF516	-1.2413	2.51164		ARHGDIB	ENST00000541546	Rho GDP dissociation inhibitor beta	ARHGDIB	1.43957	0.817874
DMRT2	ENST00000302441	doublesex and mab-3 related transcription factor 2	DMRT2	1.15299	2.20178		PSMD14	ENST00000409682	proteasome 26S subunit, non-ATPase 14	PSMD14	-1.24118	2.51164		CTAGE5	ENST00000396165	CTAGE family member 5, ER export factor	CTAGE5	1.44223	0.52756
ATP5SL	ENST00000594339	ATP5S like	ATP5SL	1.15317	0.407557		USO1	ENST00000264904	USO1 vesicle transport factor	USO1	-1.24095	2.51164		ATP5J	ENST00000457143	ATP synthase, H+ transporting, mitochondrial Fo complex subunit F6	ATP5J	1.44299	2.6347
SPTLC3	ENST00000434210	serine palmitoyltransferase long chain base subunit 3	SPTLC3	1.15322	1.60223		COG5	ENST00000393603	component of oligomeric golgi complex 5	COG5	-1.24079	1.35032		TGFBI	ENST00000508076	transforming growth factor beta induced	TGFBI	1.44606	0.52756
SEMA6C	ENST00000341697	semaphorin 6C	SEMA6C	1.15328	1.60223		POLE4	ENST00000483063	DNA polymerase epsilon 4, accessory subunit	POLE4	-1.24058	2.51164		THBS2	ENST00000617924	thrombospondin 2	THBS2	1.44698	2.6347
TAX1BP3	ENST00000225525	Tax1 binding protein 3	TAX1BP3	1.15338	0.407557		RTTN	ENST00000581161	rotatin	RTTN	-1.24037	2.51164		ATP1A1	ENST00000369496	ATPase Na+/K+ transporting subunit alpha 1	ATP1A1	1.4531	1.50491
ARL16	ENST00000576914	ADP ribosylation factor like GTPase 16	ARL16	1.15348	3.01263		CCDC28A	ENST00000332797	coiled-coil domain containing 28A	CCDC28A	-1.24033	3.44497		COL5A2	ENST00000618828	collagen type V alpha 2 chain	COL5A2	1.45507	1.50491
PRKCQ	ENST00000610727	protein kinase C theta	PRKCQ	1.15352	2.20178		SCAI	ENST00000494102	suppressor of cancer cell invasion	SCAI	-1.23974	3.44497		COL12A1	ENST00000615798	collagen type XII alpha 1 chain	COL12A1	1.45603	3.51233
NOL3	ENST00000563258	nucleolar protein 3	NOL3	1.15354	0.813361		BAG3	ENST00000369085	BCL2 associated athanogene 3	BAG3	-1.23968	3.44497		IDH2	ENST00000330062	isocitrate dehydrogenase (NADP(+)) 2, mitochondrial	IDH2	1.45742	0.52756
ZNF117	ENST00000282869	zinc finger protein 117	ZNF117	1.15374	1.60223		HTT	ENST00000509618	huntingtin	HTT	-1.23958	2.51164		CDH5	ENST00000565334	cadherin 5	CDH5	1.46102	1.16888
DSTN	ENST00000246069	destrin, actin depolymerizing factor	DSTN	1.15401	3.01263		ZNF142	ENST00000449707	zinc finger protein 142	ZNF142	-1.23957	4.69373		FNDC5	ENST00000496770	fibronectin type III domain containing 5	FNDC5	1.46141	2.6347
TARS	ENST00000507716	threonyl-tRNA synthetase	TARS	1.15411	0.0591273		EIF5B	ENST00000617677	eukaryotic translation initiation factor 5B	EIF5B	-1.23931	0.976029		NDUFC1	ENST00000544855	NADH:ubiquinone oxidoreductase subunit C1	NDUFC1	1.46279	1.50491
CCDC167	ENST00000373408	coiled-coil domain containing 167	CCDC167	1.15416	0.407557		BOK	ENST00000318407	BOK, BCL2 family apoptosis regulator	BOK	-1.23924	3.44497		COL15A1	ENST00000610452	collagen type XV alpha 1 chain	COL15A1	1.47278	0
MYL1	ENST00000341685	myosin light chain 1	MYL1	1.15422	0.407557		TAF9B	ENST00000341864	TATA-box binding protein associated factor 9b	TAF9B	-1.23918	0.72838		SIPA1L2	ENST00000366630	signal induced proliferation associated 1 like 2	SIPA1L2	1.47404	2.6347
FAM219B	ENST00000569524	family with sequence similarity 219 member B	FAM219B	1.15425	0.577736		CES2	ENST00000570032	carboxylesterase 2	CES2	-1.23914	0.976029		AK1	ENST00000373156	adenylate kinase 1	AK1	1.47504	0
BICC1	ENST00000373886	BicC family RNA binding protein 1	BICC1	1.15426	1.60223		HIF1AN	ENST00000299163	hypoxia inducible factor 1 alpha subunit inhibitor	HIF1AN	-1.23877	0.292349		TMSB10	ENST00000233143	thymosin beta 10	TMSB10	1.47735	0
ADGRL4	ENST00000370742	adhesion G protein-coupled receptor L4	ADGRL4	1.15428	0.813361		RDX	ENST00000343115	radixin	RDX	-1.23869	1.8206		KCNS3	ENST00000304101	potassium voltage-gated channel modifier subfamily S member 3	KCNS3	1.48506	1.50491
RNF152	ENST00000312828	ring finger protein 152	RNF152	1.15441	0.293425		YLPM1	ENST00000325680	YLP motif containing 1	YLPM1	-1.23864	1.8206		CKMT2	ENST00000437669	creatine kinase, mitochondrial 2	CKMT2	1.50582	0
SLC9A3R2	ENST00000432365	SLC9A3 regulator 2	SLC9A3R2	1.15448	4.04826		MESP1	ENST00000300057	mesoderm posterior bHLH transcription factor 1	MESP1	-1.23863	1.35032		LAMA4	ENST00000521690	laminin subunit alpha 4	LAMA4	1.50997	0
QSER1	ENST00000528155	glutamine and serine rich 1	QSER1	1.15452	0.212722		TAF4B	ENST00000269142	TATA-box binding protein associated factor 4b	TAF4B	-1.23857	4.69373		LDHA	ENST00000535451	lactate dehydrogenase A	LDHA	1.51058	0.466962
MPV17	ENST00000357186	MPV17, mitochondrial inner membrane protein	MPV17	1.15477	0.407557		NFIC	ENST00000590282	nuclear factor I C	NFIC	-1.23831	0.39198		MFAP5	ENST00000537009	microfibrillar associated protein 5	MFAP5	1.51395	2.01718
RIC8B	ENST00000546449	RIC8 guanine nucleotide exchange factor B	RIC8B	1.15491	3.01263		LMBRD2	ENST00000296603	LMBR1 domain containing 2	LMBRD2	-1.23829	3.44497		FAM198B	ENST00000592586	family with sequence similarity 198 member B	FAM198B	1.51566	0.52756
SORBS3	ENST00000522721	sorbin and SH3 domain containing 3	SORBS3	1.15502	0.212722		FAM13A	ENST00000508369	family with sequence similarity 13 member A	FAM13A	-1.238	4.69373		CMIP	ENST00000566462	c-Maf inducing protein	CMIP	1.51612	1.16888
R3HDM2	ENST00000441731	R3H domain containing 2	R3HDM2	1.15502	0.143933		AC006978.2	ENST00000442800	0	AC006978.2	-1.23788	4.69373		PFKFB1	ENST00000545676	6-phosphofructo-2-kinase/fructose-2,6-biphosphatase 1	PFKFB1	1.51698	2.6347
RIPOR1	ENST00000569253	family with sequence similarity 65 member A	RIPOR1	1.15509	0.813361		SYNCRIP	ENST00000616122	synaptotagmin binding cytoplasmic RNA interacting protein	SYNCRIP	-1.2377	0.292349		LGALS1	ENST00000425542	galectin 1	LGALS1	1.52557	0.466962
COX6C	ENST00000523016	cytochrome c oxidase subunit 6C	COX6C	1.15513	0		WBP2	ENST00000591399	WW domain binding protein 2	WBP2	-1.23743	3.44497		PCDH17	ENST00000484979	protocadherin 17	PCDH17	1.52681	0.466962
TM4SF1	ENST00000493348	transmembrane 4 L six family member 1	TM4SF1	1.15517	4.04826		CEP97	ENST00000341893	centrosomal protein 97	CEP97	-1.23695	3.44497		SPARC	ENST00000538026	secreted protein acidic and cysteine rich	SPARC	1.53269	0.52756
MACF1	ENST00000530275	microtubule-actin crosslinking factor 1	MACF1	1.15535	0.143933		ERRFI1	ENST00000474874	ERBB receptor feedback inhibitor 1	ERRFI1	-1.23688	1.35032		RNASE1	ENST00000555698	ribonuclease A family member 1, pancreatic	RNASE1	1.53391	0
IDH3B	ENST00000474315	isocitrate dehydrogenase 3 (NAD(+)) beta	IDH3B	1.15542	0.212722		LSM3	ENST00000306024	LSM3 homolog, U6 small nuclear RNA and mRNA degradation associated	LSM3	-1.23662	0.524189		IFI27	ENST00000614204	interferon alpha inducible protein 27	IFI27	1.5362	2.6347
PARVA	ENST00000334956	parvin alpha	PARVA	1.15545	1.60223		PNPLA7	ENST00000406427	patatin like phospholipase domain containing 7	PNPLA7	-1.23659	3.44497		IGF2	ENST00000381395	insulin like growth factor 2	IGF2	1.54734	2.01718
SLIT3	ENST00000404867	slit guidance ligand 3	SLIT3	1.15565	3.01263		ZFX	ENST00000338565	zinc finger protein, X-linked	ZFX	-1.23658	1.8206		LDB3	ENST00000429277	LIM domain binding 3	LDB3	1.54908	1.50491
NAV2	ENST00000360655	neuron navigator 2	NAV2	1.15566	0.577736		KIAA0368	ENST00000259335	KIAA0368	KIAA0368	-1.23656	0.976029		TUBA1A	ENST00000547939	tubulin alpha 1a	TUBA1A	1.55	0.817874
AC083902.2	ENST00000511828	0	AC083902.2	1.15566	0.0591273		KAT2B	ENST00000263754	lysine acetyltransferase 2B	KAT2B	-1.23635	2.51164		MYO19	ENST00000613551	myosin XIX	MYO19	1.55083	0.817874
NIPAL3	ENST00000432012	NIPA like domain containing 3	NIPAL3	1.15569	0.212722		SDHAF4	ENST00000370474	succinate dehydrogenase complex assembly factor 4	SDHAF4	-1.23613	4.69373		ARHGAP15	ENST00000295095	Rho GTPase activating protein 15	ARHGAP15	1.55638	0.817874
TPCN1	ENST00000548465	two pore segment channel 1	TPCN1	1.15574	0.407557		SFMBT1	ENST00000394752	Scm-like with four mbt domains 1	SFMBT1	-1.23492	3.44497		MMP14	ENST00000547279	matrix metallopeptidase 14	MMP14	1.55643	1.16888
GUCY1A2	ENST00000526355	guanylate cyclase 1 soluble subunit alpha 2	GUCY1A2	1.15582	0.120159		SAMD13	ENST00000370669	sterile alpha motif domain containing 13	SAMD13	-1.23479	4.69373		THBS4	ENST00000511733	thrombospondin 4	THBS4	1.56153	2.6347
MAST4_up	ENST00000407621	microtubule associated serine/threonine kinase family member 4	MAST4_up	1.1559	0.577736		IFRD1	ENST00000462155	interferon related developmental regulator 1	IFRD1	-1.23476	4.69373		TMSB4X	ENST00000451311	thymosin beta 4, X-linked	TMSB4X	1.56265	0.817874
HBB	ENST00000633227	hemoglobin subunit beta	HBB	1.15594	2.20178		EWSR1	ENST00000629659	EWS RNA binding protein 1	EWSR1	-1.23475	3.44497		ITGB1BP2	ENST00000538820	integrin subunit beta 1 binding protein 2	ITGB1BP2	1.56811	0.52756
RNF213	ENST00000508628	ring finger protein 213	RNF213	1.15599	0.143933		ARNT	ENST00000515192	aryl hydrocarbon receptor nuclear translocator	ARNT	-1.23473	0		SF3A3	ENST00000373019	splicing factor 3a subunit 3	SF3A3	1.57249	0.817874
TP53I3	ENST00000335934	tumor protein p53 inducible protein 3	TP53I3	1.15635	3.01263		CCDC6	ENST00000263102	coiled-coil domain containing 6	CCDC6	-1.23471	1.8206		DAB2	ENST00000509337	DAB2, clathrin adaptor protein	DAB2	1.57315	0.52756
UBP1	ENST00000411650	upstream binding protein 1 (LBP-1a)	UBP1	1.15637	0		SRP54	ENST00000556994	signal recognition particle 54	SRP54	-1.23455	3.44497		THY1	ENST00000524970	Thy-1 cell surface antigen	THY1	1.58198	0.817874
WWP1	ENST00000265428	WW domain containing E3 ubiquitin protein ligase 1	WWP1	1.15638	0.813361		USP25	ENST00000400183	ubiquitin specific peptidase 25	USP25	-1.23443	0.39198		NREP	ENST00000379671	neuronal regeneration related protein	NREP	1.58697	0.466962
SMC2	ENST00000374787	structural maintenance of chromosomes 2	SMC2	1.1566	0.293425		ZNF407	ENST00000299687	zinc finger protein 407	ZNF407	-1.23431	4.69373		PTP4A3	ENST00000520105	protein tyrosine phosphatase type IVA, member 3	PTP4A3	1.58723	0
ECHDC2	ENST00000358358	enoyl-CoA hydratase domain containing 2	ECHDC2	1.15665	0.813361		NDFIP2	ENST00000465762	Nedd4 family interacting protein 2	NDFIP2	-1.23392	2.51164		FAT1	ENST00000509537	FAT atypical cadherin 1	FAT1	1.59061	3.51233
ISOC2	ENST00000425675	isochorismatase domain containing 2	ISOC2	1.15678	0.293425		CMTR1	ENST00000373451	cap methyltransferase 1	CMTR1	-1.23387	1.8206		FHL3	ENST00000373016	four and a half LIM domains 3	FHL3	1.62505	2.01718
WDR76	ENST00000452115	WD repeat domain 76	WDR76	1.15682	2.20178		PPHLN1	ENST00000552429	periphilin 1	PPHLN1	-1.23373	0.138866		SERF2	ENST00000339624	small EDRK-rich factor 2	SERF2	1.62948	1.50491
ECE1	ENST00000357071	endothelin converting enzyme 1	ECE1	1.15682	0.293425		ZNF280D	ENST00000558320	zinc finger protein 280D	ZNF280D	-1.23359	3.44497		MYADM	ENST00000414489	myeloid associated differentiation marker	MYADM	1.63272	0
MACROD1	ENST00000255681	MACRO domain containing 1	MACROD1	1.15687	1.14475		ZNF586	ENST00000391702	zinc finger protein 586	ZNF586	-1.23341	3.44497		THAP4	ENST00000402136	THAP domain containing 4	THAP4	1.63317	0.817874
CDR1	ENST00000370532	cerebellar degeneration related protein 1	CDR1	1.1569	4.04826		BLCAP	ENST00000373537	bladder cancer associated protein	BLCAP	-1.23338	0.72838		E2F8	ENST00000250024	E2F transcription factor 8	E2F8	1.63457	0
NDUFS4	ENST00000506765	NADH:ubiquinone oxidoreductase subunit S4	NDUFS4	1.15699	0.293425		CNTFR	ENST00000378980	ciliary neurotrophic factor receptor	CNTFR	-1.23335	3.44497		EMP3	ENST00000597279	epithelial membrane protein 3	EMP3	1.64519	1.50491
SOX7	ENST00000304501	SRY-box 7	SOX7	1.1571	0.212722		RNF113A	ENST00000371442	ring finger protein 113A	RNF113A	-1.23312	2.51164		PLP2	ENST00000376322	proteolipid protein 2	PLP2	1.64938	1.50491
CNPY3	ENST00000372836	canopy FGF signaling regulator 3	CNPY3	1.15712	0.293425		PSME1	ENST00000561435	proteasome activator subunit 1	PSME1	-1.23305	3.44497		ANGPTL1	ENST00000367629	angiopoietin like 1	ANGPTL1	1.66764	1.16888
LGALS9	ENST00000467111	galectin 9	LGALS9	1.15712	0.577736		LIN7C	ENST00000278193	lin-7 homolog C, crumbs cell polarity complex component	LIN7C	-1.23205	0.205171		ATP5G2	ENST00000394349	ATP synthase, H+ transporting, mitochondrial Fo complex subunit C2 (subunit 9)	ATP5G2	1.67443	0.52756
PCDH18	ENST00000611581	protocadherin 18	PCDH18	1.15726	3.01263		UTP15	ENST00000509005	UTP15, small subunit processome component	UTP15	-1.23194	0.524189		S1PR3	ENST00000375846	sphingosine-1-phosphate receptor 3	S1PR3	1.68108	0
COX5A	ENST00000567270	cytochrome c oxidase subunit 5A	COX5A	1.15726	2.20178		CAP2	ENST00000616440	CAP, adenylate cyclase-associated protein, 2 (yeast)	CAP2	-1.2318	0		COL6A3	ENST00000347401	collagen type VI alpha 3 chain	COL6A3	1.7003	0.817874
NKAIN2	ENST00000368417	Sodium/potassium transporting ATPase interacting 2	NKAIN2	1.15732	3.01263		CBLL1	ENST00000440859	Cbl proto-oncogene like 1	CBLL1	-1.23165	1.8206		NTAN1	ENST00000624579	N-terminal asparagine amidase	NTAN1	1.70165	0
SNCAIP	ENST00000508681	synuclein alpha interacting protein	SNCAIP	1.15733	2.20178		MED20	ENST00000265350	mediator complex subunit 20	MED20	-1.23132	0.39198		PKM	ENST00000569857	pyruvate kinase, muscle	PKM	1.718	0
CYB5D1	ENST00000571846	cytochrome b5 domain containing 1	CYB5D1	1.15736	0.120159		GRINA	ENST00000395068	glutamate ionotropic receptor NMDA type subunit associated protein 1	GRINA	-1.23123	4.69373		ALDOA	ENST00000412304	aldolase, fructose-bisphosphate A	ALDOA	1.71963	0
SPSB1	ENST00000377399	splA/ryanodine receptor domain and SOCS box containing 1	SPSB1	1.15745	2.20178		PPP2R2A	ENST00000518397	protein phosphatase 2 regulatory subunit Balpha	PPP2R2A	-1.2312	0.138866		ENO3	ENST00000518175	enolase 3	ENO3	1.78068	0
SLC7A1	ENST00000380752	solute carrier family 7 member 1	SLC7A1	1.15753	0.577736		TRIP12	ENST00000409677	thyroid hormone receptor interactor 12	TRIP12	-1.23104	4.69373		CTXN3	ENST00000379445	cortexin 3	CTXN3	1.78507	3.51233
MID1	ENST00000413894	midline 1	MID1	1.15754	1.14475		ZBTB6	ENST00000373659	zinc finger and BTB domain containing 6	ZBTB6	-1.23095	1.35032		OGN	ENST00000262551	osteoglycin	OGN	1.79286	1.16888
PELI1	ENST00000358912	pellino E3 ubiquitin protein ligase 1	PELI1	1.15765	0.407557		NGDN	ENST00000408901	neuroguidin	NGDN	-1.23083	1.35032		CCDC80	ENST00000206423	coiled-coil domain containing 80	CCDC80	1.8136	1.16888
PGAP2	ENST00000496834	post-GPI attachment to proteins 2	PGAP2	1.15769	0.075527		CTSD	ENST00000433655	cathepsin D	CTSD	-1.23059	4.69373		LUM	ENST00000266718	lumican	LUM	1.8163	0.817874
ECH1	ENST00000221418	enoyl-CoA hydratase 1	ECH1	1.15771	0.577736		ZMYND11	ENST00000602682	zinc finger MYND-type containing 11	ZMYND11	-1.23034	3.44497		ASPN	ENST00000375543	asporin	ASPN	1.83429	1.16888
SKI	ENST00000378536	SKI proto-oncogene	SKI	1.15783	0.143933		PDLIM1	ENST00000329399	PDZ and LIM domain 1	PDLIM1	-1.23018	4.69373		COL3A1	ENST00000317840	collagen type III alpha 1 chain	COL3A1	1.8344	1.16888
AP2A2	ENST00000524559	adaptor related protein complex 2 alpha 2 subunit	AP2A2	1.15787	1.14475		ZNF219	ENST00000360947	zinc finger protein 219	ZNF219	-1.23006	4.69373		FBP2	ENST00000375337	fructose-bisphosphatase 2	FBP2	1.84789	0.466962
MRS2	ENST00000378386	MRS2, magnesium transporter	MRS2	1.15789	0.577736		PSMA3	ENST00000216455	proteasome subunit alpha 3	PSMA3	-1.22961	4.69373		COL14A1	ENST00000247781	collagen type XIV alpha 1 chain	COL14A1	1.86653	0.817874
EPAS1	ENST00000263734	endothelial PAS domain protein 1	EPAS1	1.15796	1.14475		FOXJ3	ENST00000372571	forkhead box J3	FOXJ3	-1.22952	0		ATP5G1	ENST00000393366	ATP synthase, H+ transporting, mitochondrial Fo complex subunit C1 (subunit 9)	ATP5G1	1.89176	0
MRPL41	ENST00000371443	mitochondrial ribosomal protein L41	MRPL41	1.15804	1.60223		FOXO4	ENST00000374259	forkhead box O4	FOXO4	-1.22948	1.8206		COL1A2	ENST00000620463	collagen type I alpha 2 chain	COL1A2	1.90758	0.817874
MBOAT2	ENST00000471753	membrane bound O-acyltransferase domain containing 2	MBOAT2	1.15807	4.04826		COPS8	ENST00000354371	COP9 signalosome subunit 8	COPS8	-1.22886	0.524189		FN1	ENST00000323926	fibronectin 1	FN1	1.91884	0
SLC16A7	ENST00000261187	solute carrier family 16 member 7	SLC16A7	1.15816	2.20178		GPATCH2L	ENST00000553588	G-patch domain containing 2 like	GPATCH2L	-1.22869	2.51164		COL4A1	ENST00000615732	collagen type IV alpha 1 chain	COL4A1	2.10874	0
VWF	ENST00000261405	von Willebrand factor	VWF	1.15818	1.14475		GRWD1	ENST00000253237	glutamate rich WD repeat containing 1	GRWD1	-1.22861	1.8206		NMRK2	ENST00000593949	nicotinamide riboside kinase 2	NMRK2	5.23008	0
FUCA2	ENST00000002165	fucosidase, alpha-L- 2, plasma	FUCA2	1.1582	0.577736		METAP2	ENST00000323666	methionyl aminopeptidase 2	METAP2	-1.22846	3.44497
TRMT1	ENST00000588746	tRNA methyltransferase 1	TRMT1	1.15821	0.120159		SSH2	ENST00000540801	slingshot protein phosphatase 2	SSH2	-1.22825	2.51164
SMPD4	ENST00000435455	sphingomyelin phosphodiesterase 4	SMPD4	1.15832	1.60223		CCNT2	ENST00000438691	cyclin T2	CCNT2	-1.22789	1.8206
SNRNP25	ENST00000397876	small nuclear ribonucleoprotein U11/U12 subunit 25	SNRNP25	1.15842	0.407557		RNF217	ENST00000521654	ring finger protein 217	RNF217	-1.22766	3.44497
ROBO4	ENST00000533054	roundabout guidance receptor 4	ROBO4	1.15852	0.813361		ZNF543	ENST00000321545	zinc finger protein 543	ZNF543	-1.22745	4.69373
MTIF2	ENST00000404297	mitochondrial translational initiation factor 2	MTIF2	1.15862	0.813361		PDCD11	ENST00000369797	programmed cell death 11	PDCD11	-1.22744	2.51164
ADGRF5	ENST00000265417	adhesion G protein-coupled receptor F5	ADGRF5	1.15867	0.407557		HELZ	ENST00000580168	helicase with zinc finger	HELZ	-1.22703	0.39198
BMP5	ENST00000370830	bone morphogenetic protein 5	BMP5	1.15868	1.14475		FP565260.3	ENST00000623795	0	FP565260.3	-1.22695	1.8206
EPHA3	ENST00000336596	EPH receptor A3	EPHA3	1.15879	4.04826		BCAS3	ENST00000586241	BCAS3, microtubule associated cell migration factor	BCAS3	-1.22689	0.292349
OSBPL9	ENST00000625138	oxysterol binding protein like 9	OSBPL9	1.15895	0.293425		DPH6	ENST00000256538	diphthamine biosynthesis 6	DPH6	-1.22666	4.69373
C9orf3	ENST00000478473	chromosome 9 open reading frame 3	C9orf3	1.15911	0.0591273		TMEM167B	ENST00000338272	transmembrane protein 167B	TMEM167B	-1.2263	2.51164
AP3M2	ENST00000520689	adaptor related protein complex 3 mu 2 subunit	AP3M2	1.15932	0.813361		SLC48A1	ENST00000551301	solute carrier family 48 member 1	SLC48A1	-1.22616	3.44497
WDR1	ENST00000502702	WD repeat domain 1	WDR1	1.15935	0.813361		NFKBIA	ENST00000557140	NFKB inhibitor alpha	NFKBIA	-1.226	2.51164
EML4	ENST00000401738	echinoderm microtubule associated protein like 4	EML4	1.15948	1.14475		THRB	ENST00000416420	thyroid hormone receptor beta	THRB	-1.22594	2.51164
CFAP20	ENST00000262498	cilia and flagella associated protein 20	CFAP20	1.15963	0.577736		DCAF4L1	ENST00000333141	DDB1 and CUL4 associated factor 4 like 1	DCAF4L1	-1.22586	1.8206
NOSTRIN	ENST00000447264	nitric oxide synthase trafficking	NOSTRIN	1.15968	0.813361		RNPC3	ENST00000524631	RNA binding region (RNP1, RRM) containing 3	RNPC3	-1.22532	1.35032
PDE1A	ENST00000409365	phosphodiesterase 1A	PDE1A	1.15987	2.20178		MAP3K20	ENST00000338983	mitogen-activated protein kinase kinase kinase 20	MAP3K20	-1.22488	4.69373
GNAO1	ENST00000565363	G protein subunit alpha o1	GNAO1	1.15997	0.577736		P4HA1	ENST00000263556	prolyl 4-hydroxylase subunit alpha 1	P4HA1	-1.22486	2.51164
COBL	ENST00000632460	cordon-bleu WH2 repeat protein	COBL	1.16016	0.577736		PTPN14	ENST00000366956	protein tyrosine phosphatase, non-receptor type 14	PTPN14	-1.2246	0.205171
SEPT6	ENST00000394610	0	SEPT6	1.16018	0.407557		ALDH3A2	ENST00000578614	aldehyde dehydrogenase 3 family member A2	ALDH3A2	-1.22458	3.44497
AHR	ENST00000463496	aryl hydrocarbon receptor	AHR	1.16028	1.60223		BHLHA15	ENST00000609256	basic helix-loop-helix family member a15	BHLHA15	-1.22426	0.292349
RPL17	ENST00000580210	ribosomal protein L17	RPL17	1.16033	3.01263		ZBTB10	ENST00000426744	zinc finger and BTB domain containing 10	ZBTB10	-1.22406	4.69373
JOSD1	ENST00000545590	Josephin domain containing 1	JOSD1	1.16061	0.813361		ZBTB44	ENST00000525842	zinc finger and BTB domain containing 44	ZBTB44	-1.2238	0.205171
BSCL2	ENST00000524862	BSCL2, seipin lipid droplet biogenesis associated	BSCL2	1.16079	4.04826		CAND2	ENST00000295989	cullin associated and neddylation dissociated 2 (putative)	CAND2	-1.22379	1.8206
NARFL	ENST00000566614	nuclear prelamin A recognition factor like	NARFL	1.16083	0.407557		GANC	ENST00000318010	glucosidase alpha, neutral C	GANC	-1.22368	0.138866
AKAP12	ENST00000354675	A-kinase anchoring protein 12	AKAP12	1.16104	3.01263		CLNS1A	ENST00000528364	chloride nucleotide-sensitive channel 1A	CLNS1A	-1.22331	1.8206
GLI3	ENST00000395925	GLI family zinc finger 3	GLI3	1.16116	1.60223		ADGRA3	ENST00000502482	adhesion G protein-coupled receptor A3	ADGRA3	-1.22326	2.51164
MKKS	ENST00000347364	McKusick-Kaufman syndrome	MKKS	1.16122	0.407557		TMEM18	ENST00000432667	transmembrane protein 18	TMEM18	-1.22316	0.292349
LZTR1	ENST00000443265	leucine zipper like transcription regulator 1	LZTR1	1.16123	0.407557		PSMB2	ENST00000621781	proteasome subunit beta 2	PSMB2	-1.22259	0.976029
DOCK9	ENST00000400228	dedicator of cytokinesis 9	DOCK9	1.16125	0.813361		C1orf145	ENST00000337335	chromosome 1 open reading frame 145	C1orf145	-1.22257	3.44497
TMEM11	ENST00000317635	transmembrane protein 11	TMEM11	1.1614	0.143933		ZC3H6	ENST00000343936	zinc finger CCCH-type containing 6	ZC3H6	-1.22248	0.976029
FGFR1OP	ENST00000349556	FGFR1 oncogene partner	FGFR1OP	1.1614	0.407557		LSM6	ENST00000296581	LSM6 homolog, U6 small nuclear RNA and mRNA degradation associated	LSM6	-1.22231	2.51164
TMEM123	ENST00000531103	transmembrane protein 123	TMEM123	1.16144	2.20178		ZFAND5	ENST00000343431	zinc finger AN1-type containing 5	ZFAND5	-1.22224	1.35032
SLC41A2	ENST00000258538	solute carrier family 41 member 2	SLC41A2	1.16147	2.20178		FRA10AC1	ENST00000359204	FRA10A associated CGG repeat 1	FRA10AC1	-1.22207	1.8206
PTK2	ENST00000523388	protein tyrosine kinase 2	PTK2	1.16158	0.0591273		VSTM5	ENST00000398221	V-set and transmembrane domain containing 5	VSTM5	-1.22198	2.51164
HSBP1L1	ENST00000589516	heat shock factor binding protein 1 like 1	HSBP1L1	1.16165	3.01263		PUDP	ENST00000424830	pseudouridine 5'-phosphatase	PUDP	-1.22191	1.8206
ULK3	ENST00000562161	unc-51 like kinase 3	ULK3	1.16166	0.212722		NRDC	ENST00000544028	nardilysin convertase	NRDC	-1.22182	0.524189
MRPL13	ENST00000306185	mitochondrial ribosomal protein L13	MRPL13	1.16175	0.407557		DTWD2	ENST00000510708	DTW domain containing 2	DTWD2	-1.22151	0.976029
SCPEP1	ENST00000573239	serine carboxypeptidase 1	SCPEP1	1.16192	1.60223		PHYHIPL	ENST00000486074	phytanoyl-CoA 2-hydroxylase interacting protein like	PHYHIPL	-1.22132	4.69373
MNS1	ENST00000260453	meiosis specific nuclear structural 1	MNS1	1.16195	0.212722		UBA6	ENST00000420827	ubiquitin like modifier activating enzyme 6	UBA6	-1.22118	3.44497
LRRC8C	ENST00000370454	leucine rich repeat containing 8 family member C	LRRC8C	1.16206	0.212722		PCMTD1	ENST00000521344	protein-L-isoaspartate (D-aspartate) O-methyltransferase domain containing 1	PCMTD1	-1.22076	4.69373
RCN3	ENST00000270645	reticulocalbin 3	RCN3	1.16207	0.407557		HIPK1	ENST00000369558	homeodomain interacting protein kinase 1	HIPK1	-1.22062	3.44497
SPOCK1	ENST00000282223	SPARC/osteonectin, cwcv and kazal like domains proteoglycan 1	SPOCK1	1.1621	3.01263		NBR1	ENST00000341165	NBR1, autophagy cargo receptor	NBR1	-1.22041	0.205171
FADS1	ENST00000545405	fatty acid desaturase 1	FADS1	1.16219	1.14475		N4BP2L2	ENST00000267068	NEDD4 binding protein 2 like 2	N4BP2L2	-1.22034	0.138866
SLC9A2	ENST00000233969	solute carrier family 9 member A2	SLC9A2	1.16226	3.01263		KPNA4	ENST00000334256	karyopherin subunit alpha 4	KPNA4	-1.22026	0.292349
KIF22	ENST00000568312	kinesin family member 22	KIF22	1.1623	1.14475		FYTTD1	ENST00000415708	forty-two-three domain containing 1	FYTTD1	-1.22007	3.44497
ACTR3	ENST00000535589	ARP3 actin related protein 3 homolog	ACTR3	1.16244	0.577736		ATF1	ENST00000262053	activating transcription factor 1	ATF1	-1.21952	2.51164
HPGDS	ENST00000295256	hematopoietic prostaglandin D synthase	HPGDS	1.16253	4.04826		SARNP	ENST00000546604	SAP domain containing ribonucleoprotein	SARNP	-1.21951	0.976029
ITGA6	ENST00000416789	integrin subunit alpha 6	ITGA6	1.16254	0.813361		DYNC1H1	ENST00000360184	dynein cytoplasmic 1 heavy chain 1	DYNC1H1	-1.21927	3.44497
IFT80	ENST00000475677	intraflagellar transport 80	IFT80	1.1627	0.813361		XRCC5	ENST00000392133	X-ray repair cross complementing 5	XRCC5	-1.21898	0
MLH1	ENST00000450420	mutL homolog 1	MLH1	1.1627	1.14475		RPA2	ENST00000373912	replication protein A2	RPA2	-1.21863	2.51164
TACO1	ENST00000258975	translational activator of cytochrome c oxidase I	TACO1	1.16287	0.143933		RNF141	ENST00000265981	ring finger protein 141	RNF141	-1.21853	0
NIPAL2	ENST00000341166	NIPA like domain containing 2	NIPAL2	1.16288	1.14475		RPS6KA5	ENST00000614987	ribosomal protein S6 kinase A5	RPS6KA5	-1.21845	4.69373
GBA2	ENST00000378103	glucosylceramidase beta 2	GBA2	1.16299	0.813361		PPIP5K1	ENST00000427877	diphosphoinositol pentakisphosphate kinase 1	PPIP5K1	-1.21839	1.8206
ACSL4	ENST00000469796	acyl-CoA synthetase long-chain family member 4	ACSL4	1.163	0.293425		KLHDC1	ENST00000359332	kelch domain containing 1	KLHDC1	-1.21767	4.69373
RASGRP3	ENST00000402538	RAS guanyl releasing protein 3	RASGRP3	1.16301	3.01263		ANKRD39	ENST00000393537	ankyrin repeat domain 39	ANKRD39	-1.21751	3.44497
LGMN	ENST00000555169	legumain	LGMN	1.16307	3.01263		MCPH1	ENST00000344683	microcephalin 1	MCPH1	-1.2173	0.72838
ABCD4	ENST00000553998	ATP binding cassette subfamily D member 4	ABCD4	1.16311	0.120159		NKX3-1	ENST00000380871	NK3 homeobox 1	NKX3-1	-1.21716	4.69373
HADHB	ENST00000405867	hydroxyacyl-CoA dehydrogenase/3-ketoacyl-CoA thiolase/enoyl-CoA hydratase (trifunctional protein), beta subunit	HADHB	1.16321	0.577736		TPP2	ENST00000376065	tripeptidyl peptidase 2	TPP2	-1.21704	3.44497
CYB5D2	ENST00000573984	cytochrome b5 domain containing 2	CYB5D2	1.16323	0.577736		TRAPPC2	ENST00000359680	trafficking protein particle complex 2	TRAPPC2	-1.21703	4.69373
CD55	ENST00000314754	CD55 molecule (Cromer blood group)	CD55	1.16349	0.143933		SMIM10L2B	ENST00000433425	small integral membrane protein 10 like 2B	SMIM10L2B	-1.21695	4.69373
ANAPC11	ENST00000571570	anaphase promoting complex subunit 11	ANAPC11	1.16351	0.293425		ZNF138	ENST00000494380	zinc finger protein 138	ZNF138	-1.21686	2.51164
PLD1	ENST00000351298	phospholipase D1	PLD1	1.16366	0.813361		KCNN3	ENST00000618040	potassium calcium-activated channel subfamily N member 3	KCNN3	-1.21672	3.44497
IGDCC4	ENST00000352385	immunoglobulin superfamily DCC subclass member 4	IGDCC4	1.16381	0.212722		STX17	ENST00000534052	syntaxin 17	STX17	-1.21641	0.524189
DCHS1	ENST00000299441	dachsous cadherin-related 1	DCHS1	1.16388	0.0591273		SNRPN	ENST00000390687	small nuclear ribonucleoprotein polypeptide N	SNRPN	-1.21637	2.51164
ZFYVE19	ENST00000566767	zinc finger FYVE-type containing 19	ZFYVE19	1.16411	0.813361		PPP4R2	ENST00000356692	protein phosphatase 4 regulatory subunit 2	PPP4R2	-1.21624	2.51164
ZNF436	ENST00000374608	zinc finger protein 436	ZNF436	1.16438	0.577736		SOCS5	ENST00000306503	suppressor of cytokine signaling 5	SOCS5	-1.21592	1.35032
FAR2	ENST00000547116	fatty acyl-CoA reductase 2	FAR2	1.16454	1.14475		CDC42	ENST00000315554	cell division cycle 42	CDC42	-1.21557	4.69373
ANKS1A	ENST00000360359	ankyrin repeat and sterile alpha motif domain containing 1A	ANKS1A	1.16459	0.407557		JPH1	ENST00000342232	junctophilin 1	JPH1	-1.21517	0.292349
CACHD1	ENST00000290039	cache domain containing 1	CACHD1	1.16461	0.293425		SEPSECS	ENST00000382103	Sep (O-phosphoserine) tRNA:Sec (selenocysteine) tRNA synthase	SEPSECS	-1.21506	4.69373
OTUD4	ENST00000447906	OTU deubiquitinase 4	OTUD4	1.16462	0.293425		SPG20	ENST00000451493	spastic paraplegia 20 (Troyer syndrome)	SPG20	-1.21506	0.976029
CDC42EP1	ENST00000434728	CDC42 effector protein 1	CDC42EP1	1.16487	0.120159		TOMM40	ENST00000592434	translocase of outer mitochondrial membrane 40	TOMM40	-1.21478	4.69373
PARVB	ENST00000444029	parvin beta	PARVB	1.16488	0.813361		AKT1S1	ENST00000391834	AKT1 substrate 1	AKT1S1	-1.21469	4.69373
RAB23	ENST00000317483	RAB23, member RAS oncogene family	RAB23	1.1649	1.14475		DRG2	ENST00000579224	developmentally regulated GTP binding protein 2	DRG2	-1.21422	0.976029
SOCS2	ENST00000551883	suppressor of cytokine signaling 2	SOCS2	1.16521	4.04826		ALG10	ENST00000266483	ALG10, alpha-1,2-glucosyltransferase	ALG10	-1.21421	3.44497
MCF2L	ENST00000473345	MCF.2 cell line derived transforming sequence like	MCF2L	1.16524	2.20178		MKRN1	ENST00000255977	makorin ring finger protein 1	MKRN1	-1.21404	4.69373
CAPN1	ENST00000533129	calpain 1	CAPN1	1.16529	0.143933		ABCF2	ENST00000287844	ATP binding cassette subfamily F member 2	ABCF2	-1.21403	4.69373
TMC7	ENST00000304381	transmembrane channel like 7	TMC7	1.16548	0.143933		UBQLN2	ENST00000338222	ubiquilin 2	UBQLN2	-1.21399	0.72838
NPR1	ENST00000368680	natriuretic peptide receptor 1	NPR1	1.16559	0.212722		PLEKHB2	ENST00000409158	pleckstrin homology domain containing B2	PLEKHB2	-1.21384	3.44497
MUC3A	ENST00000379458	mucin 3A, cell surface associated	MUC3A	1.16559	0.813361		MAGT1	ENST00000610432	magnesium transporter 1	MAGT1	-1.21363	1.35032
DCBLD2	ENST00000326857	discoidin, CUB and LCCL domain containing 2	DCBLD2	1.1656	0.0591273		ACP2	ENST00000533929	acid phosphatase 2, lysosomal	ACP2	-1.21327	2.51164
NCOA7	ENST00000444128	nuclear receptor coactivator 7	NCOA7	1.16569	1.14475		EMC3	ENST00000245046	ER membrane protein complex subunit 3	EMC3	-1.21326	3.44497
HYAL1	ENST00000395144	hyaluronoglucosaminidase 1	HYAL1	1.1657	1.60223		ZC3H14	ENST00000555755	zinc finger CCCH-type containing 14	ZC3H14	-1.21314	0.976029
FBXL12	ENST00000585379	F-box and leucine rich repeat protein 12	FBXL12	1.16597	0.120159		MBTPS2	ENST00000379484	membrane bound transcription factor peptidase, site 2	MBTPS2	-1.21288	2.51164
PTPRA	ENST00000380393	protein tyrosine phosphatase, receptor type A	PTPRA	1.16621	0.143933		SMAD2	ENST00000402690	SMAD family member 2	SMAD2	-1.21281	2.51164
RAP1B	ENST00000534899	RAP1B, member of RAS oncogene family	RAP1B	1.16637	2.20178		PCNX1	ENST00000439984	pecanex homolog 1 (Drosophila)	PCNX1	-1.21272	0.524189
PGM3	ENST00000509219	phosphoglucomutase 3	PGM3	1.16641	0.577736		HMG20A	ENST00000381714	high mobility group 20A	HMG20A	-1.2125	0.39198
TIMM44	ENST00000595876	translocase of inner mitochondrial membrane 44	TIMM44	1.16642	0.120159		RNF114	ENST00000244061	ring finger protein 114	RNF114	-1.21248	4.69373
CD99	ENST00000381177	CD99 molecule	CD99	1.16666	1.14475		TAX1BP1	ENST00000396319	Tax1 binding protein 1	TAX1BP1	-1.21237	2.51164
PDE6D	ENST00000409772	phosphodiesterase 6D	PDE6D	1.1667	0.0591273		HSP90AA1	ENST00000216281	heat shock protein 90 alpha family class A member 1	HSP90AA1	-1.21221	2.51164
PYGM	ENST00000377432	glycogen phosphorylase, muscle associated	PYGM	1.16675	1.14475		DHX15	ENST00000336812	DEAH-box helicase 15	DHX15	-1.21208	3.44497
WARS	ENST00000555410	tryptophanyl-tRNA synthetase	WARS	1.16679	3.01263		RNF103	ENST00000237455	ring finger protein 103	RNF103	-1.21201	3.44497
ERP29	ENST00000546477	endoplasmic reticulum protein 29	ERP29	1.16685	2.20178		DEPTOR	ENST00000286234	DEP domain containing MTOR interacting protein	DEPTOR	-1.21136	1.35032
ACLY	ENST00000590151	ATP citrate lyase	ACLY	1.16694	0.293425		CCNC	ENST00000369220	cyclin C	CCNC	-1.21126	1.8206
DHRS4L2	ENST00000560276	dehydrogenase/reductase 4 like 2	DHRS4L2	1.16697	2.20178		RBM12	ENST00000374104	RNA binding motif protein 12	RBM12	-1.21099	2.51164
AZI2	ENST00000334100	5-azacytidine induced 2	AZI2	1.16731	0		CMPK1	ENST00000450808	cytidine/uridine monophosphate kinase 1	CMPK1	-1.21056	1.8206
BMP2	ENST00000378827	bone morphogenetic protein 2	BMP2	1.16737	1.14475		AR	ENST00000514029	androgen receptor	AR	-1.2105	1.35032
DNM1L	ENST00000551643	dynamin 1 like	DNM1L	1.16747	0.143933		CNOT4	ENST00000315544	CCR4-NOT transcription complex subunit 4	CNOT4	-1.21049	0.292349
MYH7B	ENST00000618182	myosin heavy chain 7B	MYH7B	1.16748	4.04826		ZDHHC17	ENST00000551407	zinc finger DHHC-type containing 17	ZDHHC17	-1.21024	0.524189
KLF7	ENST00000458272	Kruppel like factor 7	KLF7	1.1675	0.577736		ELOC	ENST00000622804	elongin C	ELOC	-1.20995	4.69373
CASQ1	ENST00000368078	calsequestrin 1	CASQ1	1.16751	0.293425		ZNF614	ENST00000595189	zinc finger protein 614	ZNF614	-1.2095	1.8206
MMP16	ENST00000286614	matrix metallopeptidase 16	MMP16	1.16751	1.60223		REPS1	ENST00000450536	RALBP1 associated Eps domain containing 1	REPS1	-1.20941	1.8206
AIFM1	ENST00000527892	apoptosis inducing factor mitochondria associated 1	AIFM1	1.16762	0.075527		LONRF2	ENST00000393437	LON peptidase N-terminal domain and ring finger 2	LONRF2	-1.20935	0.39198
LRRFIP1	ENST00000308482	LRR binding FLII interacting protein 1	LRRFIP1	1.16764	0.407557		RPL13A	ENST00000484279	ribosomal protein L13a	RPL13A	-1.2088	0
ITGA1	ENST00000282588	integrin subunit alpha 1	ITGA1	1.16767	0.075527		RNF181	ENST00000441634	ring finger protein 181	RNF181	-1.20846	3.44497
ALDOA	ENST00000412304	aldolase, fructose-bisphosphate A	ALDOA	1.16773	0.143933		RAB11A	ENST00000569896	RAB11A, member RAS oncogene family	RAB11A	-1.20844	4.69373
CIAPIN1	ENST00000565786	cytokine induced apoptosis inhibitor 1	CIAPIN1	1.16779	1.14475		PRPSAP1	ENST00000446526	phosphoribosyl pyrophosphate synthetase associated protein 1	PRPSAP1	-1.20774	1.8206
SELENON	ENST00000630065	selenoprotein N	SELENON	1.1678	2.20178		CHMP3	ENST00000409225	charged multivesicular body protein 3	CHMP3	-1.20767	0.292349
UTP11	ENST00000373014	UTP11, small subunit processome component homolog (S. cerevisiae)	UTP11	1.16781	2.20178		C5orf56	ENST00000621237	chromosome 5 open reading frame 56	C5orf56	-1.20767	4.69373
SLC16A1	ENST00000369626	solute carrier family 16 member 1	SLC16A1	1.16782	0.813361		CEBPZOS	ENST00000392061	CEBPZ opposite strand	CEBPZOS	-1.20766	2.51164
LLPH	ENST00000446587	LLP homolog, long-term synaptic facilitation	LLPH	1.16787	2.20178		TMED2	ENST00000509052	transmembrane p24 trafficking protein 2	TMED2	-1.20765	0.72838
CISD2	ENST00000273986	CDGSH iron sulfur domain 2	CISD2	1.1679	0.293425		ANKRD27	ENST00000306065	ankyrin repeat domain 27	ANKRD27	-1.20706	2.51164
PLOD3	ENST00000424135	procollagen-lysine,2-oxoglutarate 5-dioxygenase 3	PLOD3	1.16795	0.120159		ZNF207	ENST00000577908	zinc finger protein 207	ZNF207	-1.20705	3.44497
SLC25A3	ENST00000551265	solute carrier family 25 member 3	SLC25A3	1.16806	0.577736		AEBP2	ENST00000398864	AE binding protein 2	AEBP2	-1.20695	0.976029
ERLIN1	ENST00000407654	ER lipid raft associated 1	ERLIN1	1.16814	0.0591273		ACSL3	ENST00000357430	acyl-CoA synthetase long-chain family member 3	ACSL3	-1.20644	1.35032
METAP1D	ENST00000315796	methionyl aminopeptidase type 1D, mitochondrial	METAP1D	1.16821	0		ZNF248	ENST00000485560	zinc finger protein 248	ZNF248	-1.20598	4.69373
TIMM21	ENST00000580087	translocase of inner mitochondrial membrane 21	TIMM21	1.16823	1.60223		BNIP3L	ENST00000518611	BCL2 interacting protein 3 like	BNIP3L	-1.20596	3.44497
TMTC4	ENST00000475272	transmembrane and tetratricopeptide repeat containing 4	TMTC4	1.16824	4.04826		HSP90AB1	ENST00000353801	heat shock protein 90 alpha family class B member 1	HSP90AB1	-1.20579	4.69373
ESAM	ENST00000278927	endothelial cell adhesion molecule	ESAM	1.16824	0.293425		IPP	ENST00000396478	intracisternal A particle-promoted polypeptide	IPP	-1.20551	0
FGD6	ENST00000546711	FYVE, RhoGEF and PH domain containing 6	FGD6	1.16826	0.212722		PRMT3	ENST00000526583	protein arginine methyltransferase 3	PRMT3	-1.20545	1.8206
DYSF	ENST00000258104	dysferlin	DYSF	1.16845	0.577736		ALG8	ENST00000532050	ALG8, alpha-1,3-glucosyltransferase	ALG8	-1.20542	3.44497
LIAS	ENST00000340169	lipoic acid synthetase	LIAS	1.16859	1.60223		PRDX1	ENST00000262746	peroxiredoxin 1	PRDX1	-1.20524	0.72838
TRPT1	ENST00000546089	tRNA phosphotransferase 1	TRPT1	1.16862	1.60223		SRA1	ENST00000336283	steroid receptor RNA activator 1	SRA1	-1.20513	0.976029
BTN3A2	ENST00000377708	butyrophilin subfamily 3 member A2	BTN3A2	1.16863	0.075527		TRAF3IP1	ENST00000373327	TRAF3 interacting protein 1	TRAF3IP1	-1.20511	2.51164
APLNR	ENST00000257254	apelin receptor	APLNR	1.16866	1.60223		MSL2	ENST00000309993	male-specific lethal 2 homolog (Drosophila)	MSL2	-1.20497	1.35032
ASNS	ENST00000454046	asparagine synthetase (glutamine-hydrolyzing)	ASNS	1.16867	1.14475		ATXN1	ENST00000436367	ataxin 1	ATXN1	-1.20472	4.69373
RAMP1	ENST00000403885	receptor activity modifying protein 1	RAMP1	1.16872	0.813361		SYNPO2L	ENST00000372873	synaptopodin 2 like	SYNPO2L	-1.20456	0.72838
EIF2D	ENST00000484492	eukaryotic translation initiation factor 2D	EIF2D	1.16894	0.813361		CCDC140	ENST00000295226	coiled-coil domain containing 140	CCDC140	-1.20455	2.51164
AXL	ENST00000593513	AXL receptor tyrosine kinase	AXL	1.16915	0.407557		PNPO	ENST00000584061	pyridoxamine 5'-phosphate oxidase	PNPO	-1.20448	0.976029
CHSY1	ENST00000254190	chondroitin sulfate synthase 1	CHSY1	1.16929	0.577736		EPB41	ENST00000373798	erythrocyte membrane protein band 4.1	EPB41	-1.20445	2.51164
VSTM4	ENST00000332853	V-set and transmembrane domain containing 4	VSTM4	1.16933	0.577736		NSL1	ENST00000366977	NSL1, MIS12 kinetochore complex component	NSL1	-1.20421	0.292349
PDCD5	ENST00000586035	programmed cell death 5	PDCD5	1.16968	0.212722		PIK3R1	ENST00000320694	phosphoinositide-3-kinase regulatory subunit 1	PIK3R1	-1.20418	3.44497
NAV1	ENST00000367295	neuron navigator 1	NAV1	1.16968	1.14475		EFR3A	ENST00000519656	EFR3 homolog A	EFR3A	-1.20405	0.72838
CREB3L2	ENST00000330387	cAMP responsive element binding protein 3 like 2	CREB3L2	1.16973	0.293425		UBA2	ENST00000607361	ubiquitin like modifier activating enzyme 2	UBA2	-1.20379	1.8206
FLOT2	ENST00000586827	flotillin 2	FLOT2	1.16986	0.293425		LONP2	ENST00000565867	lon peptidase 2, peroxisomal	LONP2	-1.20329	3.44497
NIN	ENST00000530853	ninein	NIN	1.16993	0.143933		SF3A1	ENST00000447376	splicing factor 3a subunit 1	SF3A1	-1.20306	0
SRI	ENST00000431660	sorcin	SRI	1.17006	0.407557		EIF2B3	ENST00000372183	eukaryotic translation initiation factor 2B subunit gamma	EIF2B3	-1.20298	4.69373
PIP4K2A	ENST00000376573	phosphatidylinositol-5-phosphate 4-kinase type 2 alpha	PIP4K2A	1.17018	1.60223		NUP43	ENST00000367402	nucleoporin 43	NUP43	-1.20277	0.976029
NCALD	ENST00000522951	neurocalcin delta	NCALD	1.17025	0.212722		WDR25	ENST00000557710	WD repeat domain 25	WDR25	-1.20212	0.39198
PPP5C	ENST00000012443	protein phosphatase 5 catalytic subunit	PPP5C	1.17026	0.143933		GPHN	ENST00000555668	gephyrin	GPHN	-1.20202	0
INPPL1	ENST00000537656	inositol polyphosphate phosphatase like 1	INPPL1	1.17037	2.20178		SERTAD1	ENST00000357949	SERTA domain containing 1	SERTAD1	-1.2018	4.69373
GNAS	ENST00000453292	GNAS complex locus	GNAS	1.17045	0.577736		CNNM3	ENST00000377060	cyclin and CBS domain divalent metal cation transport mediator 3	CNNM3	-1.20137	3.44497
C19orf70	ENST00000309324	chromosome 19 open reading frame 70	C19orf70	1.17051	0.577736		UHMK1	ENST00000538489	U2AF homology motif kinase 1	UHMK1	-1.20076	0.976029
RPL11	ENST00000458455	ribosomal protein L11	RPL11	1.17087	0		ASCC1	ENST00000317168	activating signal cointegrator 1 complex subunit 1	ASCC1	-1.20067	2.51164
RBM6	ENST00000446471	RNA binding motif protein 6	RBM6	1.17132	0.212722		GPR37L1	ENST00000367282	G protein-coupled receptor 37 like 1	GPR37L1	-1.2004	4.69373
TIMM13	ENST00000591871	translocase of inner mitochondrial membrane 13	TIMM13	1.17135	1.14475		JAGN1	ENST00000307768	jagunal homolog 1	JAGN1	-1.20036	2.51164
TMOD3	ENST00000560549	tropomodulin 3	TMOD3	1.17146	0.120159		RBM26	ENST00000449987	RNA binding motif protein 26	RBM26	-1.20032	1.8206
JAM2	ENST00000460679	junctional adhesion molecule 2	JAM2	1.17149	1.60223		MPP5	ENST00000555925	membrane palmitoylated protein 5	MPP5	-1.20025	0.524189
SLC41A1	ENST00000367137	solute carrier family 41 member 1	SLC41A1	1.1716	3.01263		HNRNPH3	ENST00000354695	heterogeneous nuclear ribonucleoprotein H3	HNRNPH3	-1.20001	3.44497
NDUFA12	ENST00000547157	NADH:ubiquinone oxidoreductase subunit A12	NDUFA12	1.17162	0.813361		SMG1	ENST00000568038	SMG1, nonsense mediated mRNA decay associated PI3K related kinase	SMG1	-1.19992	0.976029
PRR16	ENST00000379551	proline rich 16	PRR16	1.17164	1.60223		GJB4	ENST00000339480	gap junction protein beta 4	GJB4	-1.19991	3.44497
TRANK1	ENST00000429976	tetratricopeptide repeat and ankyrin repeat containing 1	TRANK1	1.17174	0.577736		ZNF143	ENST00000496276	zinc finger protein 143	ZNF143	-1.19927	1.35032
SLIRP	ENST00000553981	SRA stem-loop interacting RNA binding protein	SLIRP	1.17176	0.0591273		BCL2L11	ENST00000436733	BCL2 like 11	BCL2L11	-1.19914	0.976029
ADAR	ENST00000368474	adenosine deaminase, RNA specific	ADAR	1.17184	0.120159		OPRD1	ENST00000234961	opioid receptor delta 1	OPRD1	-1.19895	1.8206
CALHM2	ENST00000369788	calcium homeostasis modulator 2	CALHM2	1.17185	0.075527		NUB1	ENST00000468404	negative regulator of ubiquitin like proteins 1	NUB1	-1.19894	4.69373
ARHGAP21	ENST00000416305	Rho GTPase activating protein 21	ARHGAP21	1.17186	0.407557		TRIM41	ENST00000503114	tripartite motif containing 41	TRIM41	-1.19858	1.35032
MCEE	ENST00000244217	methylmalonyl-CoA epimerase	MCEE	1.1719	1.14475		VPREB1	ENST00000403807	pre-B lymphocyte 1	VPREB1	-1.19834	4.69373
PDSS1	ENST00000491711	decaprenyl diphosphate synthase subunit 1	PDSS1	1.17192	1.60223		CDKAL1	ENST00000274695	CDK5 regulatory subunit associated protein 1 like 1	CDKAL1	-1.19803	0.72838
TMEM184B	ENST00000633438	transmembrane protein 184B	TMEM184B	1.17206	0.075527		PER3	ENST00000377541	period circadian clock 3	PER3	-1.19746	4.69373
MS4A4E	ENST00000398984	membrane spanning 4-domains A4E	MS4A4E	1.17216	1.60223		FAM98B	ENST00000397609	family with sequence similarity 98 member B	FAM98B	-1.19746	4.69373
NT5DC3	ENST00000447799	5'-nucleotidase domain containing 3	NT5DC3	1.17221	4.04826		RBKS	ENST00000449378	ribokinase	RBKS	-1.19725	0
KIAA1109	ENST00000306802	KIAA1109	KIAA1109	1.17239	1.60223		TOR3A	ENST00000367627	torsin family 3 member A	TOR3A	-1.19721	4.69373
PARL	ENST00000450375	presenilin associated rhomboid like	PARL	1.17243	0.813361		CALCOCO2	ENST00000258947	calcium binding and coiled-coil domain 2	CALCOCO2	-1.19711	0.524189
RHOJ	ENST00000316754	ras homolog family member J	RHOJ	1.1725	0.813361		NEK9	ENST00000553945	NIMA related kinase 9	NEK9	-1.19705	0.976029
MRPL15	ENST00000260102	mitochondrial ribosomal protein L15	MRPL15	1.17252	0.813361		TP53INP1	ENST00000342697	tumor protein p53 inducible nuclear protein 1	TP53INP1	-1.19682	3.44497
CD81	ENST00000263645	CD81 molecule	CD81	1.17264	0.577736		STK3	ENST00000523601	serine/threonine kinase 3	STK3	-1.19644	4.69373
TTLL4	ENST00000417855	tubulin tyrosine ligase like 4	TTLL4	1.17274	0.407557		SLC9A6	ENST00000370701	solute carrier family 9 member A6	SLC9A6	-1.19595	1.8206
ZNF827	ENST00000511659	zinc finger protein 827	ZNF827	1.1728	0.407557		CCDC110	ENST00000504020	coiled-coil domain containing 110	CCDC110	-1.19569	2.51164
CPNE8	ENST00000331366	copine 8	CPNE8	1.17295	1.14475		MCFD2	ENST00000409218	multiple coagulation factor deficiency 2	MCFD2	-1.19544	0.292349
FBXL7	ENST00000329673	F-box and leucine rich repeat protein 7	FBXL7	1.17306	0.813361		WASF3	ENST00000335327	WAS protein family member 3	WASF3	-1.19486	2.51164
ARHGEF9	ENST00000466925	Cdc42 guanine nucleotide exchange factor 9	ARHGEF9	1.1731	0.407557		CLTCL1	ENST00000458188	clathrin heavy chain like 1	CLTCL1	-1.19397	1.8206
MLKL	ENST00000306247	mixed lineage kinase domain like pseudokinase	MLKL	1.17338	0.407557		RFX5	ENST00000290524	regulatory factor X5	RFX5	-1.19353	4.69373
RDH11	ENST00000554035	retinol dehydrogenase 11 (all-trans/9-cis/11-cis)	RDH11	1.17339	0.813361		GTF2E1	ENST00000283875	general transcription factor IIE subunit 1	GTF2E1	-1.19351	4.69373
PHOSPHO1	ENST00000310544	phosphoethanolamine/phosphocholine phosphatase	PHOSPHO1	1.17355	1.14475		DIS3	ENST00000377767	DIS3 homolog, exosome endoribonuclease and 3'-5' exoribonuclease	DIS3	-1.19346	1.8206
MFN2	ENST00000412236	mitofusin 2	MFN2	1.17368	1.14475		ZCCHC2	ENST00000586834	zinc finger CCHC-type containing 2	ZCCHC2	-1.19342	4.69373
FOXRED1	ENST00000525770	FAD dependent oxidoreductase domain containing 1	FOXRED1	1.17369	0.293425		LIFR	ENST00000453190	leukemia inhibitory factor receptor alpha	LIFR	-1.19247	0.976029
MYL9	ENST00000279022	myosin light chain 9	MYL9	1.17379	2.20178		STAM	ENST00000377524	signal transducing adaptor molecule	STAM	-1.19223	2.51164
RBP1	ENST00000487424	retinol binding protein 1	RBP1	1.17383	1.60223		AC124312.1	ENST00000551312	0	AC124312.1	-1.19223	0.39198
IFNGR2	ENST00000405436	interferon gamma receptor 2	IFNGR2	1.17407	0.212722		FBXO21	ENST00000330622	F-box protein 21	FBXO21	-1.19212	2.51164
DUSP22	ENST00000603726	dual specificity phosphatase 22	DUSP22	1.17408	0.143933		CLINT1	ENST00000523908	clathrin interactor 1	CLINT1	-1.19165	0.72838
METTL17	ENST00000555670	methyltransferase like 17	METTL17	1.17423	0.293425		TRMT11	ENST00000479748	tRNA methyltransferase 11 homolog	TRMT11	-1.19162	1.8206
FOCAD	ENST00000603648	focadhesin	FOCAD	1.17423	0.075527		CEACAM19	ENST00000358777	carcinoembryonic antigen related cell adhesion molecule 19	CEACAM19	-1.19148	2.51164
GUCD1	ENST00000404664	guanylyl cyclase domain containing 1	GUCD1	1.17427	2.20178		RSBN1	ENST00000612242	round spermatid basic protein 1	RSBN1	-1.19141	1.8206
AC090360.1	ENST00000569722	0	AC090360.1	1.1743	0.143933		SIX4	ENST00000216513	SIX homeobox 4	SIX4	-1.19136	2.51164
NSMF	ENST00000371472	NMDA receptor synaptonuclear signaling and neuronal migration factor	NSMF	1.17439	0.143933		NUP58	ENST00000481980	nucleoporin 58	NUP58	-1.19117	1.35032
UAP1	ENST00000367924	UDP-N-acetylglucosamine pyrophosphorylase 1	UAP1	1.1744	2.20178		MEIS1	ENST00000398506	Meis homeobox 1	MEIS1	-1.19114	2.51164
ASPA	ENST00000456349	aspartoacylase	ASPA	1.17453	3.01263		IKZF2	ENST00000451136	IKAROS family zinc finger 2	IKZF2	-1.19082	3.44497
SLC4A7	ENST00000428179	solute carrier family 4 member 7	SLC4A7	1.17456	0.407557		PBXIP1	ENST00000368463	PBX homeobox interacting protein 1	PBXIP1	-1.19074	1.35032
CMC2	ENST00000570086	C-X9-C motif containing 2	CMC2	1.17459	0.577736		ZNF506	ENST00000443905	zinc finger protein 506	ZNF506	-1.19072	3.44497
KLHL33	ENST00000344581	kelch like family member 33	KLHL33	1.17467	3.01263		METTL16	ENST00000263092	methyltransferase like 16	METTL16	-1.1906	0.72838
CRLS1	ENST00000378868	cardiolipin synthase 1	CRLS1	1.17468	0.0591273		PYGO1	ENST00000563719	pygopus family PHD finger 1	PYGO1	-1.19059	3.44497
RAD51C	ENST00000584804	RAD51 paralog C	RAD51C	1.17475	0.0591273		ATP6V0A1	ENST00000537728	ATPase H+ transporting V0 subunit a1	ATP6V0A1	-1.19035	4.69373
TAZ	ENST00000613002	tafazzin	TAZ	1.17477	0.293425		ARL5A	ENST00000446896	ADP ribosylation factor like GTPase 5A	ARL5A	-1.19025	1.8206
FAM171B	ENST00000304698	family with sequence similarity 171 member B	FAM171B	1.17496	0.813361		SCAF8	ENST00000367178	SR-related CTD associated factor 8	SCAF8	-1.1899	2.51164
Z98749.3	ENST00000400206	Casein kinase I isoform epsilon	Z98749.3	1.17523	0		THAP5	ENST00000415914	THAP domain containing 5	THAP5	-1.18982	1.35032
TEAD1	ENST00000334310	TEA domain transcription factor 1	TEAD1	1.17528	0.293425		CSE1L	ENST00000396192	chromosome segregation 1 like	CSE1L	-1.18965	2.51164
NPEPL1	ENST00000533788	aminopeptidase-like 1	NPEPL1	1.1753	2.20178		NFYB	ENST00000551727	nuclear transcription factor Y subunit beta	NFYB	-1.18939	2.51164
COQ2	ENST00000311461	coenzyme Q2, polyprenyltransferase	COQ2	1.17533	0.407557		TMEM41B	ENST00000528080	transmembrane protein 41B	TMEM41B	-1.18939	1.8206
PLCB1	ENST00000628239	phospholipase C beta 1	PLCB1	1.17541	2.20178		PSMB6	ENST00000614486	proteasome subunit beta 6	PSMB6	-1.18937	2.51164
ADCK1	ENST00000341211	aarF domain containing kinase 1	ADCK1	1.17549	2.20178		DST	ENST00000518398	dystonin	DST	-1.18926	4.69373
PHB2	ENST00000536316	prohibitin 2	PHB2	1.17551	0.212722		DMGDH	ENST00000524206	dimethylglycine dehydrogenase	DMGDH	-1.1891	3.44497
IFITM2	ENST00000602569	interferon induced transmembrane protein 2	IFITM2	1.17557	0.813361		CRKL	ENST00000411769	CRK like proto-oncogene, adaptor protein	CRKL	-1.18893	0.524189
TBC1D2B	ENST00000409931	TBC1 domain family member 2B	TBC1D2B	1.17576	0.577736		PIGM	ENST00000368090	phosphatidylinositol glycan anchor biosynthesis class M	PIGM	-1.18851	3.44497
MECR	ENST00000263702	mitochondrial trans-2-enoyl-CoA reductase	MECR	1.17577	0		IKZF5	ENST00000617859	IKAROS family zinc finger 5	IKZF5	-1.18846	1.8206
PARP8	ENST00000514342	poly(ADP-ribose) polymerase family member 8	PARP8	1.17589	1.14475		KPNA3	ENST00000436760	karyopherin subunit alpha 3	KPNA3	-1.18823	0.292349
CLEC14A	ENST00000342213	C-type lectin domain family 14 member A	CLEC14A	1.17624	0.813361		FAM58A	ENST00000614851	family with sequence similarity 58 member A	FAM58A	-1.18814	4.69373
BACE1	ENST00000510915	beta-secretase 1	BACE1	1.17636	0.120159		C9orf78	ENST00000372447	chromosome 9 open reading frame 78	C9orf78	-1.18814	3.44497
ID2	ENST00000396290	inhibitor of DNA binding 2, HLH protein	ID2	1.17658	1.60223		DEK	ENST00000505224	DEK proto-oncogene	DEK	-1.18807	4.69373
MAP4K5	ENST00000554091	mitogen-activated protein kinase kinase kinase kinase 5	MAP4K5	1.17665	0		GIMAP1	ENST00000307194	GTPase, IMAP family member 1	GIMAP1	-1.18797	1.35032
HMBS	ENST00000543090	hydroxymethylbilane synthase	HMBS	1.17673	0.813361		LATS1	ENST00000543571	large tumor suppressor kinase 1	LATS1	-1.18777	1.35032
ACTB	ENST00000331789	actin beta	ACTB	1.17677	0.577736		KBTBD4	ENST00000530668	kelch repeat and BTB domain containing 4	KBTBD4	-1.18773	3.44497
HDAC1	ENST00000373548	histone deacetylase 1	HDAC1	1.17682	0		GPS1	ENST00000580627	G protein pathway suppressor 1	GPS1	-1.18772	0.138866
PODXL	ENST00000322985	podocalyxin like	PODXL	1.17683	0.212722		NAA30	ENST00000556492	N(alpha)-acetyltransferase 30, NatC catalytic subunit	NAA30	-1.18749	0.292349
OXA1L	ENST00000604262	OXA1L, mitochondrial inner membrane protein	OXA1L	1.17692	0.143933		ATG7	ENST00000354449	autophagy related 7	ATG7	-1.18733	4.69373
SFMBT2	ENST00000379711	Scm-like with four mbt domains 2	SFMBT2	1.17706	0.0591273		GSPT1	ENST00000434724	G1 to S phase transition 1	GSPT1	-1.18699	0.524189
DRAM2	ENST00000496430	DNA damage regulated autophagy modulator 2	DRAM2	1.17714	0.143933		NUSAP1	ENST00000560177	nucleolar and spindle associated protein 1	NUSAP1	-1.18699	1.35032
ADAMTS5	ENST00000284987	ADAM metallopeptidase with thrombospondin type 1 motif 5	ADAMTS5	1.17724	2.20178		VPS53	ENST00000389040	VPS53, GARP complex subunit	VPS53	-1.18681	4.69373
ODF2L	ENST00000394733	outer dense fiber of sperm tails 2 like	ODF2L	1.17735	0.813361		TOR1AIP2	ENST00000609928	torsin 1A interacting protein 2	TOR1AIP2	-1.18679	2.51164
NFATC2	ENST00000609507	nuclear factor of activated T-cells 2	NFATC2	1.17737	0.212722		ZNF33A	ENST00000432900	zinc finger protein 33A	ZNF33A	-1.18642	2.51164
PDHX	ENST00000448838	pyruvate dehydrogenase complex component X	PDHX	1.17746	0.0591273		ZXDC	ENST00000336332	ZXD family zinc finger C	ZXDC	-1.18601	3.44497
MMRN2	ENST00000608090	multimerin 2	MMRN2	1.17758	1.14475		TMEM55B	ENST00000398020	transmembrane protein 55B	TMEM55B	-1.18582	3.44497
FAM213A	ENST00000372181	family with sequence similarity 213 member A	FAM213A	1.17764	0.577736		ANAPC13	ENST00000354910	anaphase promoting complex subunit 13	ANAPC13	-1.18549	0.524189
FMNL3	ENST00000550488	formin like 3	FMNL3	1.17785	0.143933		RPRML	ENST00000322329	reprimo like	RPRML	-1.18513	4.69373
LMNA	ENST00000473598	lamin A/C	LMNA	1.17798	0		ARIH1	ENST00000379887	ariadne RBR E3 ubiquitin protein ligase 1	ARIH1	-1.18497	0.292349
CARD6	ENST00000254691	caspase recruitment domain family member 6	CARD6	1.17804	0.212722		PPP1R9A	ENST00000340694	protein phosphatase 1 regulatory subunit 9A	PPP1R9A	-1.18483	3.44497
IFIT1	ENST00000546318	interferon induced protein with tetratricopeptide repeats 1	IFIT1	1.17817	2.20178		ZNF652	ENST00000362063	zinc finger protein 652	ZNF652	-1.18473	0.976029
ADK	ENST00000286621	adenosine kinase	ADK	1.1782	0.0591273		DYRK1A	ENST00000338785	dual specificity tyrosine phosphorylation regulated kinase 1A	DYRK1A	-1.1847	4.69373
RPS3	ENST00000530164	ribosomal protein S3	RPS3	1.17835	0.813361		TBC1D15	ENST00000550746	TBC1 domain family member 15	TBC1D15	-1.18467	4.69373
UQCRQ	ENST00000378667	ubiquinol-cytochrome c reductase complex III subunit VII	UQCRQ	1.1784	0		EXOSC6	ENST00000435634	exosome component 6	EXOSC6	-1.18461	2.51164
SMG9	ENST00000597598	SMG9, nonsense mediated mRNA decay factor	SMG9	1.17859	0.0591273		CBX7	ENST00000401405	chromobox 7	CBX7	-1.18447	4.69373
FZD6	ENST00000521195	frizzled class receptor 6	FZD6	1.17861	0.407557		MRPS17	ENST00000285298	mitochondrial ribosomal protein S17	MRPS17	-1.18407	1.8206
HOXC8	ENST00000040584	homeobox C8	HOXC8	1.17865	1.60223		SMU1	ENST00000397149	DNA replication regulator and spliceosomal factor	SMU1	-1.18403	2.51164
DPYSL2	ENST00000523027	dihydropyrimidinase like 2	DPYSL2	1.17889	0.407557		PSMD10	ENST00000361815	proteasome 26S subunit, non-ATPase 10	PSMD10	-1.184	3.44497
NUDT5	ENST00000378937	nudix hydrolase 5	NUDT5	1.17892	0.407557		UBE2E2	ENST00000396703	ubiquitin conjugating enzyme E2 E2	UBE2E2	-1.18396	4.69373
MRPL21	ENST00000450904	mitochondrial ribosomal protein L21	MRPL21	1.17919	0.407557		PSMC5	ENST00000584536	proteasome 26S subunit, ATPase 5	PSMC5	-1.18363	0.292349
TRIB1	ENST00000311922	tribbles pseudokinase 1	TRIB1	1.1793	3.01263		WFIKKN2	ENST00000311378	WAP, follistatin/kazal, immunoglobulin, kunitz and netrin domain containing 2	WFIKKN2	-1.1835	4.69373
ABI2	ENST00000441061	abl interactor 2	ABI2	1.17935	0.0591273		ATP6V1E1	ENST00000253413	ATPase H+ transporting V1 subunit E1	ATP6V1E1	-1.18331	2.51164
CDK6	ENST00000424848	cyclin dependent kinase 6	CDK6	1.17937	0.577736		CUL5	ENST00000531427	cullin 5	CUL5	-1.1831	0
TBRG4	ENST00000461363	transforming growth factor beta regulator 4	TBRG4	1.17946	0.407557		SNU13	ENST00000215956	SNU13 homolog, small nuclear ribonucleoprotein (U4/U6.U5)	SNU13	-1.18309	4.69373
CHCHD3	ENST00000262570	coiled-coil-helix-coiled-coil-helix domain containing 3	CHCHD3	1.17959	1.14475		GPATCH8	ENST00000586037	G-patch domain containing 8	GPATCH8	-1.18302	2.51164
FRAT2	ENST00000371019	FRAT2, WNT signaling pathway regulator	FRAT2	1.17973	1.14475		DCTN4	ENST00000424236	dynactin subunit 4	DCTN4	-1.18264	0.205171
SNX1	ENST00000560861	sorting nexin 1	SNX1	1.17984	0.293425		PTPN1	ENST00000541713	protein tyrosine phosphatase, non-receptor type 1	PTPN1	-1.18251	1.8206
ITIH5	ENST00000613909	inter-alpha-trypsin inhibitor heavy chain family member 5	ITIH5	1.17991	0.577736		C7orf49	ENST00000424142	chromosome 7 open reading frame 49	C7orf49	-1.18248	0.976029
CPT1A	ENST00000538994	carnitine palmitoyltransferase 1A	CPT1A	1.17994	0.407557		UNKL	ENST00000397464	unkempt family like zinc finger	UNKL	-1.18237	4.69373
MSL3	ENST00000380691	male-specific lethal 3 homolog (Drosophila)	MSL3	1.18004	1.14475		CAMLG	ENST00000297156	calcium modulating ligand	CAMLG	-1.18197	0.39198
ALKBH7	ENST00000596657	alkB homolog 7	ALKBH7	1.18023	4.04826		RHOT1	ENST00000545287	ras homolog family member T1	RHOT1	-1.18171	4.69373
PDHB	ENST00000302746	pyruvate dehydrogenase (lipoamide) beta	PDHB	1.18029	0		CAND1	ENST00000544619	cullin associated and neddylation dissociated 1	CAND1	-1.18154	1.8206
QRSL1	ENST00000369046	glutaminyl-tRNA synthase (glutamine-hydrolyzing)-like 1	QRSL1	1.18031	0.075527		DHX40	ENST00000251241	DEAH-box helicase 40	DHX40	-1.18151	3.44497
METTL23	ENST00000588964	methyltransferase like 23	METTL23	1.18047	1.60223		WDR92	ENST00000409164	WD repeat domain 92	WDR92	-1.18117	4.69373
TBX2	ENST00000240328	T-box 2	TBX2	1.18051	0.293425		SMNDC1	ENST00000369603	survival motor neuron domain containing 1	SMNDC1	-1.18102	0.976029
CBL	ENST00000264033	Cbl proto-oncogene	CBL	1.18054	0.075527		RAD23B	ENST00000457811	RAD23 homolog B, nucleotide excision repair protein	RAD23B	-1.18096	3.44497
B3GNT2	ENST00000301998	UDP-GlcNAc:betaGal beta-1,3-N-acetylglucosaminyltransferase 2	B3GNT2	1.18065	1.14475		LCN1	ENST00000263598	lipocalin 1	LCN1	-1.18096	1.8206
NUDT8	ENST00000301490	nudix hydrolase 8	NUDT8	1.18069	1.14475		POLR2M	ENST00000299638	RNA polymerase II subunit M	POLR2M	-1.18076	3.44497
RNF123	ENST00000444689	ring finger protein 123	RNF123	1.18071	0.407557		DNAJB12	ENST00000444643	DnaJ heat shock protein family (Hsp40) member B12	DNAJB12	-1.18069	0.39198
PAK1	ENST00000527535	p21 (RAC1) activated kinase 1	PAK1	1.18075	1.60223		BBX	ENST00000402543	BBX, HMG-box containing	BBX	-1.18057	0.72838
S100PBP	ENST00000530552	S100P binding protein	S100PBP	1.18079	1.14475		MYL2	ENST00000548438	myosin light chain 2	MYL2	-1.18057	1.35032
JAM3	ENST00000532252	junctional adhesion molecule 3	JAM3	1.18081	1.60223		RAD23A	ENST00000586375	RAD23 homolog A, nucleotide excision repair protein	RAD23A	-1.18046	1.8206
GATB	ENST00000515884	glutamyl-tRNA amidotransferase subunit B	GATB	1.18091	0		ACBD3	ENST00000366812	acyl-CoA binding domain containing 3	ACBD3	-1.17998	2.51164
ROBO1	ENST00000464233	roundabout guidance receptor 1	ROBO1	1.181	0.407557		MMADHC	ENST00000303319	methylmalonic aciduria and homocystinuria, cblD type	MMADHC	-1.17963	0.72838
ACAA2	ENST00000589432	acetyl-CoA acyltransferase 2	ACAA2	1.181	0.212722		MDM2	ENST00000393412	MDM2 proto-oncogene	MDM2	-1.1794	3.44497
EIF3K	ENST00000592558	eukaryotic translation initiation factor 3 subunit K	EIF3K	1.1812	0.293425		AIMP1	ENST00000358008	aminoacyl tRNA synthetase complex interacting multifunctional protein 1	AIMP1	-1.17935	0.976029
SWAP70	ENST00000534562	SWAP switching B-cell complex subunit 70	SWAP70	1.1812	0.407557		BACH1	ENST00000399921	BTB domain and CNC homolog 1	BACH1	-1.17931	4.69373
MAML2	ENST00000618849	mastermind like transcriptional coactivator 2	MAML2	1.18126	0.407557		NKIRAS1	ENST00000388759	NFKB inhibitor interacting Ras like 1	NKIRAS1	-1.17902	2.51164
IL17RC	ENST00000424206	interleukin 17 receptor C	IL17RC	1.1814	0.407557		FXR1	ENST00000357559	FMR1 autosomal homolog 1	FXR1	-1.17892	1.8206
RNF125	ENST00000217740	ring finger protein 125	RNF125	1.1814	2.20178		HLF	ENST00000573945	HLF, PAR bZIP transcription factor	HLF	-1.17889	0.976029
GULP1	ENST00000409609	GULP, engulfment adaptor PTB domain containing 1	GULP1	1.18152	0.293425		MIGA1	ENST00000443751	mitoguardin 1	MIGA1	-1.17843	0.976029
CDH6	ENST00000514738	cadherin 6	CDH6	1.18153	0.407557		TPT1	ENST00000530705	tumor protein, translationally-controlled 1	TPT1	-1.17836	0.976029
CD68	ENST00000250092	CD68 molecule	CD68	1.18164	4.04826		ZC3H12C	ENST00000278590	zinc finger CCCH-type containing 12C	ZC3H12C	-1.17803	3.44497
ETFB	ENST00000309244	electron transfer flavoprotein beta subunit	ETFB	1.1817	0.143933		SAMD8	ENST00000542569	sterile alpha motif domain containing 8	SAMD8	-1.17786	1.8206
NCKAP1L	ENST00000293373	NCK associated protein 1 like	NCKAP1L	1.18192	1.60223		SHOC2	ENST00000369452	SHOC2, leucine rich repeat scaffold protein	SHOC2	-1.17776	1.35032
S100A16	ENST00000368703	S100 calcium binding protein A16	S100A16	1.18196	1.60223		KTN1	ENST00000395308	kinectin 1	KTN1	-1.17761	3.44497
RAP2B	ENST00000323534	RAP2B, member of RAS oncogene family	RAP2B	1.18203	2.20178		GTF3C5	ENST00000435745	general transcription factor IIIC subunit 5	GTF3C5	-1.17752	2.51164
ADCY1	ENST00000621543	adenylate cyclase 1	ADCY1	1.1821	0.813361		LRRC28	ENST00000561253	leucine rich repeat containing 28	LRRC28	-1.17748	3.44497
PLCG1	ENST00000609257	phospholipase C gamma 1	PLCG1	1.18218	0.407557		PSMD7	ENST00000219313	proteasome 26S subunit, non-ATPase 7	PSMD7	-1.17744	0.72838
PCCA	ENST00000458283	propionyl-CoA carboxylase alpha subunit	PCCA	1.18218	0.120159		TMEM242	ENST00000400788	transmembrane protein 242	TMEM242	-1.1774	0.976029
TXNL4A	ENST00000355491	thioredoxin like 4A	TXNL4A	1.18227	0.212722		RRM2B	ENST00000251810	ribonucleotide reductase regulatory TP53 inducible subunit M2B	RRM2B	-1.17735	0.292349
IL10RA	ENST00000227752	interleukin 10 receptor subunit alpha	IL10RA	1.18235	1.60223		KCNJ3	ENST00000295101	potassium voltage-gated channel subfamily J member 3	KCNJ3	-1.17709	3.44497
SLC25A15	ENST00000470509	solute carrier family 25 member 15	SLC25A15	1.18274	0.120159		OMA1	ENST00000421528	OMA1 zinc metallopeptidase	OMA1	-1.17699	4.69373
ALDH1A3	ENST00000329841	aldehyde dehydrogenase 1 family member A3	ALDH1A3	1.18308	4.04826		BIN3	ENST00000522687	bridging integrator 3	BIN3	-1.17682	0.72838
RSU1	ENST00000377921	Ras suppressor protein 1	RSU1	1.18309	0		COL28A1	ENST00000444268	collagen type XXVIII alpha 1 chain	COL28A1	-1.17668	1.35032
CMKLR1	ENST00000550402	chemerin chemokine-like receptor 1	CMKLR1	1.18313	2.20178		DYNC1LI1	ENST00000432458	dynein cytoplasmic 1 light intermediate chain 1	DYNC1LI1	-1.17664	3.44497
ECSCR	ENST00000618155	endothelial cell surface expressed chemotaxis and apoptosis regulator	ECSCR	1.18324	1.60223		SARAF	ENST00000521265	store-operated calcium entry associated regulatory factor	SARAF	-1.17626	0.39198
PSD3	ENST00000518315	pleckstrin and Sec7 domain containing 3	PSD3	1.18325	0.407557		PPP1R7	ENST00000407025	protein phosphatase 1 regulatory subunit 7	PPP1R7	-1.17625	0.524189
ABHD18	ENST00000611882	abhydrolase domain containing 18	ABHD18	1.18325	1.60223		FAM173B	ENST00000504390	family with sequence similarity 173 member B	FAM173B	-1.17623	0.976029
TYK2	ENST00000525976	tyrosine kinase 2	TYK2	1.18354	0.577736		AL365232.1	ENST00000423730	0	AL365232.1	-1.17591	3.44497
GPSM2	ENST00000406462	G-protein signaling modulator 2	GPSM2	1.1836	4.04826		U2AF1L4	ENST00000589429	U2 small nuclear RNA auxiliary factor 1 like 4	U2AF1L4	-1.1758	3.44497
ZNF555	ENST00000591539	zinc finger protein 555	ZNF555	1.1838	2.20178		ZNF805	ENST00000354309	zinc finger protein 805	ZNF805	-1.17557	2.51164
FKBP1A	ENST00000381715	FK506 binding protein 1A	FKBP1A	1.18399	0.813361		TMEM208	ENST00000564087	transmembrane protein 208	TMEM208	-1.17535	3.44497
LDHD	ENST00000450168	lactate dehydrogenase D	LDHD	1.18401	1.60223		ANO6	ENST00000550630	anoctamin 6	ANO6	-1.17503	4.69373
MCM4	ENST00000518382	minichromosome maintenance complex component 4	MCM4	1.18408	0.293425		FERD3L	ENST00000275461	Fer3 like bHLH transcription factor	FERD3L	-1.17494	3.44497
PRRG3	ENST00000448324	proline rich and Gla domain 3	PRRG3	1.18413	1.60223		CHMP2B	ENST00000263780	charged multivesicular body protein 2B	CHMP2B	-1.17488	3.44497
DBN1	ENST00000477391	drebrin 1	DBN1	1.18424	0.577736		RBM25	ENST00000261973	RNA binding motif protein 25	RBM25	-1.17473	0.524189
SHISA5	ENST00000612611	shisa family member 5	SHISA5	1.1844	0.293425		SERINC1	ENST00000339697	serine incorporator 1	SERINC1	-1.17465	0.138866
MGAT4B	ENST00000523108	mannosyl (alpha-1,3-)-glycoprotein beta-1,4-N-acetylglucosaminyltransferase, isozyme B	MGAT4B	1.18451	0		IDE	ENST00000478361	insulin degrading enzyme	IDE	-1.17459	0
TPM4	ENST00000300933	tropomyosin 4	TPM4	1.18463	4.04826		ZC3H7B	ENST00000352645	zinc finger CCCH-type containing 7B	ZC3H7B	-1.17456	4.69373
CRYBG1	ENST00000633556	absent in melanoma 1	CRYBG1	1.18467	0.813361		RPRD2	ENST00000401000	regulation of nuclear pre-mRNA domain containing 2	RPRD2	-1.17456	0.976029
PRDX5	ENST00000265462	peroxiredoxin 5	PRDX5	1.18469	0.293425		RSRC1	ENST00000611884	arginine and serine rich coiled-coil 1	RSRC1	-1.17451	4.69373
PDGFRL	ENST00000541323	platelet derived growth factor receptor like	PDGFRL	1.1847	1.14475		HECA	ENST00000367658	hdc homolog, cell cycle regulator	HECA	-1.17439	3.44497
UQCRC2	ENST00000564095	ubiquinol-cytochrome c reductase core protein II	UQCRC2	1.18485	0.0591273		PHF20	ENST00000374012	PHD finger protein 20	PHF20	-1.17428	4.69373
VOPP1_up	ENST00000453256	vesicular, overexpressed in cancer, prosurvival protein 1	VOPP1_up	1.18492	3.01263		EPG5	ENST00000587884	ectopic P-granules autophagy protein 5 homolog	EPG5	-1.17422	0.72838
ARHGAP15	ENST00000295095	Rho GTPase activating protein 15	ARHGAP15	1.18507	1.60223		DR1	ENST00000370272	down-regulator of transcription 1	DR1	-1.17415	0.205171
IFT172	ENST00000260570	intraflagellar transport 172	IFT172	1.18542	0.293425		RLIM	ENST00000332687	ring finger protein, LIM domain interacting	RLIM	-1.1741	4.69373
PRADC1	ENST00000258083	protease associated domain containing 1	PRADC1	1.18549	0.0591273		SEC16A	ENST00000290037	SEC16 homolog A, endoplasmic reticulum export factor	SEC16A	-1.1739	4.69373
CAMK2N1	ENST00000375078	calcium/calmodulin dependent protein kinase II inhibitor 1	CAMK2N1	1.1855	0.813361		ANAPC16	ENST00000299381	anaphase promoting complex subunit 16	ANAPC16	-1.17364	4.69373
RPP25L	ENST00000297613	ribonuclease P/MRP subunit p25 like	RPP25L	1.18553	0.407557		ZFY	ENST00000383052	zinc finger protein, Y-linked	ZFY	-1.17332	1.8206
HOOK2	ENST00000587178	hook microtubule tethering protein 2	HOOK2	1.18561	4.04826		ZNF134	ENST00000396161	zinc finger protein 134	ZNF134	-1.1731	1.8206
PRMT2	ENST00000621201	protein arginine methyltransferase 2	PRMT2	1.18571	0.577736		SVIL	ENST00000375398	supervillin	SVIL	-1.17292	2.51164
CCDC88A	ENST00000621814	coiled-coil domain containing 88A	CCDC88A	1.18593	0.407557		FTSJ3	ENST00000584193	FtsJ homolog 3	FTSJ3	-1.17285	0.39198
PDE8A	ENST00000557957	phosphodiesterase 8A	PDE8A	1.18596	0		GSTM3	ENST00000256594	glutathione S-transferase mu 3	GSTM3	-1.17264	3.44497
SMC6	ENST00000381272	structural maintenance of chromosomes 6	SMC6	1.18599	0.075527		ZBTB49	ENST00000511458	zinc finger and BTB domain containing 49	ZBTB49	-1.17258	3.44497
PDIA4	ENST00000286091	protein disulfide isomerase family A member 4	PDIA4	1.18606	0.293425		ZW10	ENST00000538209	zw10 kinetochore protein	ZW10	-1.17246	1.8206
SYNJ2	ENST00000367122	synaptojanin 2	SYNJ2	1.1861	0.120159		CCDC84	ENST00000526463	coiled-coil domain containing 84	CCDC84	-1.17246	1.8206
GOLIM4	ENST00000470487	golgi integral membrane protein 4	GOLIM4	1.18614	0.407557		PIP4K2C	ENST00000550360	phosphatidylinositol-5-phosphate 4-kinase type 2 gamma	PIP4K2C	-1.17241	4.69373
TSPAN15	ENST00000452130	tetraspanin 15	TSPAN15	1.18618	1.14475		DNAJB2	ENST00000392086	DnaJ heat shock protein family (Hsp40) member B2	DNAJB2	-1.1724	1.8206
RNASET2	ENST00000476238	ribonuclease T2	RNASET2	1.18621	0.577736		ATE1	ENST00000423243	arginyltransferase 1	ATE1	-1.17233	1.8206
BDH1	ENST00000441275	3-hydroxybutyrate dehydrogenase 1	BDH1	1.18624	4.04826		CRIPT	ENST00000238892	CXXC repeat containing interactor of PDZ3 domain	CRIPT	-1.17232	0.524189
TCAP	ENST00000309889	titin-cap	TCAP	1.18624	3.01263		GNPNAT1	ENST00000216410	glucosamine-phosphate N-acetyltransferase 1	GNPNAT1	-1.17199	4.69373
UQCR10	ENST00000401406	ubiquinol-cytochrome c reductase, complex III subunit X	UQCR10	1.18626	0.075527		USP53	ENST00000450251	ubiquitin specific peptidase 53	USP53	-1.17182	4.69373
PRSS23	ENST00000280258	protease, serine 23	PRSS23	1.18626	0.407557		TMEM258	ENST00000537328	transmembrane protein 258	TMEM258	-1.17132	0.524189
WDR62	ENST00000270301	WD repeat domain 62	WDR62	1.18631	0.212722		RBMXL1	ENST00000321792	RNA binding motif protein, X-linked like 1	RBMXL1	-1.17096	4.69373
HECTD2	ENST00000631422	HECT domain E3 ubiquitin protein ligase 2	HECTD2	1.18636	0.407557		FBXL5	ENST00000341285	F-box and leucine rich repeat protein 5	FBXL5	-1.17094	0.524189
MKL2	ENST00000573051	MKL1/myocardin like 2	MKL2	1.18648	0.293425		MTPN	ENST00000393085	myotrophin	MTPN	-1.17093	4.69373
CTDSPL	ENST00000436654	CTD small phosphatase like	CTDSPL	1.1865	1.14475		EMC10	ENST00000599293	ER membrane protein complex subunit 10	EMC10	-1.17056	2.51164
TRIL	ENST00000539664	TLR4 interactor with leucine rich repeats	TRIL	1.18662	0.813361		RAD50	ENST00000455677	RAD50 double strand break repair protein	RAD50	-1.1704	3.44497
ROGDI	ENST00000586153	rogdi homolog	ROGDI	1.1868	0.813361		PTBP2	ENST00000609116	polypyrimidine tract binding protein 2	PTBP2	-1.17004	2.51164
NNT	ENST00000512996	nicotinamide nucleotide transhydrogenase	NNT	1.18682	0		ORC5	ENST00000448563	origin recognition complex subunit 5	ORC5	-1.1697	3.44497
ACOX2	ENST00000460921	acyl-CoA oxidase 2	ACOX2	1.18688	1.60223		LITAF	ENST00000570904	lipopolysaccharide induced TNF factor	LITAF	-1.16946	4.69373
DLST	ENST00000555988	dihydrolipoamide S-succinyltransferase	DLST	1.18709	0.143933		YPEL5	ENST00000402708	yippee like 5	YPEL5	-1.16922	3.44497
PREX2	ENST00000288368	phosphatidylinositol-3,4,5-trisphosphate dependent Rac exchange factor 2	PREX2	1.18711	0.0591273		ST6GALNAC4	ENST00000335791	ST6 N-acetylgalactosaminide alpha-2,6-sialyltransferase 4	ST6GALNAC4	-1.16902	3.44497
NAA40	ENST00000542163	N(alpha)-acetyltransferase 40, NatD catalytic subunit	NAA40	1.1872	0.577736		TSPAN5	ENST00000515440	tetraspanin 5	TSPAN5	-1.16887	2.51164
KDELC2	ENST00000530318	KDEL motif containing 2	KDELC2	1.18735	0.293425		HMGCS1	ENST00000433297	3-hydroxy-3-methylglutaryl-CoA synthase 1	HMGCS1	-1.16856	0.39198
SNX24	ENST00000503149	sorting nexin 24	SNX24	1.18742	0		C1orf50	ENST00000372525	chromosome 1 open reading frame 50	C1orf50	-1.16838	3.44497
GRN	ENST00000586443	granulin precursor	GRN	1.18764	1.14475		H2AFJ	ENST00000501744	H2A histone family member J	H2AFJ	-1.16814	2.51164
DEXI	ENST00000331808	Dexi homolog	DEXI	1.18774	0.577736		ARFRP1	ENST00000607873	ADP ribosylation factor related protein 1	ARFRP1	-1.16801	3.44497
TMEM87B	ENST00000283206	transmembrane protein 87B	TMEM87B	1.18779	0.143933		AL139260.3	ENST00000454994	0	AL139260.3	-1.16779	4.69373
GBP3	ENST00000461384	guanylate binding protein 3	GBP3	1.18791	0.813361		DCTN1	ENST00000434055	dynactin subunit 1	DCTN1	-1.16778	4.69373
SLFN12	ENST00000452764	schlafen family member 12	SLFN12	1.18806	1.14475		YTHDC2	ENST00000161863	YTH domain containing 2	YTHDC2	-1.16775	0
HOXD8	ENST00000544999	homeobox D8	HOXD8	1.18812	0.143933		TIMM10B	ENST00000530751	translocase of inner mitochondrial membrane 10B	TIMM10B	-1.16773	0.72838
BPHL	ENST00000423798	biphenyl hydrolase like	BPHL	1.18815	0.0591273		FNIP1	ENST00000307954	folliculin interacting protein 1	FNIP1	-1.16739	4.69373
SPTAN1	ENST00000358161	spectrin alpha, non-erythrocytic 1	SPTAN1	1.18822	0.577736		BBS4	ENST00000563600	Bardet-Biedl syndrome 4	BBS4	-1.16733	2.51164
DMXL2	ENST00000560891	Dmx like 2	DMXL2	1.1884	1.60223		HNRNPU	ENST00000444376	heterogeneous nuclear ribonucleoprotein U	HNRNPU	-1.16707	3.44497
LHFP	ENST00000379589	lipoma HMGIC fusion partner	LHFP	1.18843	0.407557		SON	ENST00000381679	SON DNA binding protein	SON	-1.16701	4.69373
CD276	ENST00000560928	CD276 molecule	CD276	1.18872	0.293425		DENND2C	ENST00000393274	DENN domain containing 2C	DENND2C	-1.16656	4.69373
CTSA	ENST00000372459	cathepsin A	CTSA	1.18876	0		RBM12B	ENST00000517700	RNA binding motif protein 12B	RBM12B	-1.1665	1.35032
MRPS7	ENST00000583407	mitochondrial ribosomal protein S7	MRPS7	1.18885	0		SLC35A4	ENST00000514199	solute carrier family 35 member A4	SLC35A4	-1.16629	0.524189
ADAMTS12	ENST00000504830	ADAM metallopeptidase with thrombospondin type 1 motif 12	ADAMTS12	1.18895	0.407557		DNAJA2	ENST00000317089	DnaJ heat shock protein family (Hsp40) member A2	DNAJA2	-1.16619	4.69373
UNC93B1	ENST00000528423	unc-93 homolog B1 (C. elegans)	UNC93B1	1.18895	0.212722		ANXA8	ENST00000577813	annexin A8	ANXA8	-1.16566	4.69373
PDGFB	ENST00000331163	platelet derived growth factor subunit B	PDGFB	1.18901	0.212722		ZFR	ENST00000265069	zinc finger RNA binding protein	ZFR	-1.16556	3.44497
CRAT	ENST00000318080	carnitine O-acetyltransferase	CRAT	1.18907	1.14475		CNOT11	ENST00000420107	CCR4-NOT transcription complex subunit 11	CNOT11	-1.16503	3.44497
STX2	ENST00000344271	syntaxin 2	STX2	1.18924	1.14475		TMED7	ENST00000456936	transmembrane p24 trafficking protein 7	TMED7	-1.16498	1.8206
RNF24	ENST00000336095	ring finger protein 24	RNF24	1.18956	0.577736		SUN2	ENST00000406622	Sad1 and UNC84 domain containing 2	SUN2	-1.16494	0.292349
ATP5E	ENST00000243997	ATP synthase, H+ transporting, mitochondrial F1 complex, epsilon subunit	ATP5E	1.18965	0		MRPL42	ENST00000358678	mitochondrial ribosomal protein L42	MRPL42	-1.16489	0.524189
PLD3	ENST00000356508	phospholipase D family member 3	PLD3	1.1898	0.0591273		CSDE1	ENST00000339438	cold shock domain containing E1	CSDE1	-1.16486	0.292349
FYB	ENST00000510188	FYN binding protein	FYB	1.18985	4.04826		ORC4	ENST00000540442	origin recognition complex subunit 4	ORC4	-1.16466	3.44497
RBMS1	ENST00000392753	RNA binding motif single stranded interacting protein 1	RBMS1	1.19	0.212722		CSNK1G1	ENST00000606225	casein kinase 1 gamma 1	CSNK1G1	-1.1644	3.44497
DIO2	ENST00000438257	iodothyronine deiodinase 2	DIO2	1.19005	4.04826		CTDSPL2	ENST00000260327	CTD small phosphatase like 2	CTDSPL2	-1.16425	3.44497
CPE	ENST00000511992	carboxypeptidase E	CPE	1.1901	1.14475		EYA4	ENST00000430974	EYA transcriptional coactivator and phosphatase 4	EYA4	-1.16396	4.69373
HIP1	ENST00000336926	huntingtin interacting protein 1	HIP1	1.19016	0.143933		TSTD2	ENST00000341170	thiosulfate sulfurtransferase like domain containing 2	TSTD2	-1.16395	0.72838
MTHFD2	ENST00000470592	methylenetetrahydrofolate dehydrogenase (NADP+ dependent) 2, methenyltetrahydrofolate cyclohydrolase	MTHFD2	1.1902	1.60223		SLC7A5	ENST00000261622	solute carrier family 7 member 5	SLC7A5	-1.16388	3.44497
LGALS8	ENST00000323938	galectin 8	LGALS8	1.19022	1.60223		TMEM161B	ENST00000507872	transmembrane protein 161B	TMEM161B	-1.16384	2.51164
CTNND1	ENST00000534647	catenin delta 1	CTNND1	1.1904	0.143933		CNBP	ENST00000441626	CCHC-type zinc finger nucleic acid binding protein	CNBP	-1.16362	0.524189
SLCO5A1	ENST00000526750	solute carrier organic anion transporter family member 5A1	SLCO5A1	1.19041	0.577736		GSTP1	ENST00000498765	glutathione S-transferase pi 1	GSTP1	-1.1635	4.69373
ABR	ENST00000572152	active BCR-related	ABR	1.19046	1.14475		TSPAN3	ENST00000267970	tetraspanin 3	TSPAN3	-1.16336	0.292349
APOL1	ENST00000427990	apolipoprotein L1	APOL1	1.1906	0.813361		ZNF330	ENST00000507532	zinc finger protein 330	ZNF330	-1.16333	0.292349
VASP	ENST00000588482	vasodilator-stimulated phosphoprotein	VASP	1.19085	0		CPSF6	ENST00000266679	cleavage and polyadenylation specific factor 6	CPSF6	-1.16323	3.44497
FAM229B	ENST00000368656	family with sequence similarity 229 member B	FAM229B	1.1909	0.143933		TRMT12	ENST00000522518	tRNA methyltransferase 12 homolog	TRMT12	-1.16315	4.69373
LUZP1	ENST00000314174	leucine zipper protein 1	LUZP1	1.19099	0.577736		TSC22D2	ENST00000480589	TSC22 domain family member 2	TSC22D2	-1.16307	4.69373
MRPL4	ENST00000590702	mitochondrial ribosomal protein L4	MRPL4	1.19106	0.293425		CIPC	ENST00000555611	CLOCK interacting pacemaker	CIPC	-1.16285	0.976029
ADCY4	ENST00000557056	adenylate cyclase 4	ADCY4	1.19106	0.577736		CECR2	ENST00000342247	CECR2, histone acetyl-lysine reader	CECR2	-1.16262	2.51164
AVPR1A	ENST00000299178	arginine vasopressin receptor 1A	AVPR1A	1.19116	0.813361		FAM114A2	ENST00000520667	family with sequence similarity 114 member A2	FAM114A2	-1.16258	2.51164
STAMBPL1	ENST00000371924	STAM binding protein like 1	STAMBPL1	1.19124	0.813361		TGFBR1	ENST00000374994	transforming growth factor beta receptor 1	TGFBR1	-1.16244	3.44497
SNAI2	ENST00000020945	snail family transcriptional repressor 2	SNAI2	1.19152	1.60223		ZDHHC21	ENST00000380916	zinc finger DHHC-type containing 21	ZDHHC21	-1.16243	0.524189
PLEKHH2	ENST00000490038	pleckstrin homology, MyTH4 and FERM domain containing H2	PLEKHH2	1.19174	3.01263		PPIG	ENST00000260970	peptidylprolyl isomerase G	PPIG	-1.16239	0.976029
TET1	ENST00000373644	tet methylcytosine dioxygenase 1	TET1	1.19211	3.01263		TCEAL1	ENST00000372624	transcription elongation factor A like 1	TCEAL1	-1.16238	0.72838
GPR137B	ENST00000454895	G protein-coupled receptor 137B	GPR137B	1.19227	0.813361		ARMC1	ENST00000458464	armadillo repeat containing 1	ARMC1	-1.16236	2.51164
MTFR1L	ENST00000525713	mitochondrial fission regulator 1 like	MTFR1L	1.19253	0.813361		ABHD17B	ENST00000333421	abhydrolase domain containing 17B	ABHD17B	-1.16214	1.35032
PRKCH	ENST00000555542	protein kinase C eta	PRKCH	1.19261	0.407557		AKR1C1	ENST00000380872	aldo-keto reductase family 1 member C1	AKR1C1	-1.16189	4.69373
AIF1L	ENST00000372301	allograft inflammatory factor 1 like	AIF1L	1.19277	0.577736		PSMD11	ENST00000261712	proteasome 26S subunit, non-ATPase 11	PSMD11	-1.16172	2.51164
HMGCR	ENST00000509085	3-hydroxy-3-methylglutaryl-CoA reductase	HMGCR	1.1929	0.212722		ELAVL1	ENST00000407627	ELAV like RNA binding protein 1	ELAVL1	-1.16145	1.8206
ABCC1	ENST00000572053	ATP binding cassette subfamily C member 1	ABCC1	1.19299	2.20178		DDX54	ENST00000551344	DEAD-box helicase 54	DDX54	-1.16135	4.69373
SMAP2	ENST00000539317	small ArfGAP2	SMAP2	1.19314	0.813361		PSMD2	ENST00000445558	proteasome 26S subunit, non-ATPase 2	PSMD2	-1.16116	2.51164
FERMT2	ENST00000553663	fermitin family member 2	FERMT2	1.19318	0		HEXA	ENST00000268097	hexosaminidase subunit alpha	HEXA	-1.16101	3.44497
MAMDC2	ENST00000377182	MAM domain containing 2	MAMDC2	1.19319	0.813361		DERL1	ENST00000259512	derlin 1	DERL1	-1.16076	3.44497
MYZAP	ENST00000380565	myocardial zonula adherens protein	MYZAP	1.19321	3.01263		KIF21A	ENST00000547108	kinesin family member 21A	KIF21A	-1.16048	3.44497
PPFIBP2	ENST00000529575	PPFIA binding protein 2	PPFIBP2	1.19336	0.577736		FLYWCH1	ENST00000344592	FLYWCH-type zinc finger 1	FLYWCH1	-1.16042	4.69373
LAMA3	ENST00000269217	laminin subunit alpha 3	LAMA3	1.19336	0.577736		DRG1	ENST00000416465	developmentally regulated GTP binding protein 1	DRG1	-1.16022	4.69373
CPA3	ENST00000296046	carboxypeptidase A3	CPA3	1.19342	4.04826		UBXN4	ENST00000272638	UBX domain protein 4	UBXN4	-1.16012	1.8206
HDDC2	ENST00000609477	HD domain containing 2	HDDC2	1.19373	0.0591273		SMARCA1	ENST00000371123	SWI/SNF related, matrix associated, actin dependent regulator of chromatin, subfamily a, member 1	SMARCA1	-1.16003	0.976029
GAS6	ENST00000327773	growth arrest specific 6	GAS6	1.19374	0.120159		TANK	ENST00000392749	TRAF family member associated NFKB activator	TANK	-1.15991	3.44497
WSB2	ENST00000543186	WD repeat and SOCS box containing 2	WSB2	1.19379	0.075527		FTO	ENST00000460382	FTO, alpha-ketoglutarate dependent dioxygenase	FTO	-1.15971	0.138866
SELENBP1	ENST00000455397	selenium binding protein 1	SELENBP1	1.19383	1.60223		GRAMD4	ENST00000408031	GRAM domain containing 4	GRAMD4	-1.15968	3.44497
TAF9	ENST00000508954	TATA-box binding protein associated factor 9	TAF9	1.1939	0.407557		C15orf57	ENST00000559291	chromosome 15 open reading frame 57	C15orf57	-1.15961	4.69373
MFSD6	ENST00000281416	major facilitator superfamily domain containing 6	MFSD6	1.19394	0.143933		CACNA2D3	ENST00000471363	calcium voltage-gated channel auxiliary subunit alpha2delta 3	CACNA2D3	-1.15925	0.976029
DGKH	ENST00000626247	diacylglycerol kinase eta	DGKH	1.19408	0.120159		ANOS1	ENST00000262648	anosmin 1	ANOS1	-1.15924	4.69373
ZC3HAV1L	ENST00000275766	zinc finger CCCH-type containing, antiviral 1 like	ZC3HAV1L	1.19415	0.075527		LYRM1	ENST00000568820	LYR motif containing 1	LYRM1	-1.15859	1.8206
S100A6	ENST00000496817	S100 calcium binding protein A6	S100A6	1.19424	0.813361		EIF2S1	ENST00000466499	eukaryotic translation initiation factor 2 subunit alpha	EIF2S1	-1.15839	4.69373
MMACHC	ENST00000616135	methylmalonic aciduria (cobalamin deficiency) cblC type, with homocystinuria	MMACHC	1.19442	0.577736		GCLC	ENST00000505294	glutamate-cysteine ligase catalytic subunit	GCLC	-1.15832	4.69373
ITGA7	ENST00000556273	integrin subunit alpha 7	ITGA7	1.19451	0.293425		IMP3	ENST00000314852	IMP3, U3 small nucleolar ribonucleoprotein	IMP3	-1.15803	4.69373
HEATR4	ENST00000563329	HEAT repeat containing 4	HEATR4	1.19455	2.20178		CXorf23	ENST00000472158	chromosome X open reading frame 23	CXorf23	-1.15786	4.69373
TUBB2A	ENST00000333628	tubulin beta 2A class IIa	TUBB2A	1.19514	3.01263		ZCCHC11	ENST00000527941	zinc finger CCHC-type containing 11	ZCCHC11	-1.15779	0.39198
TNNI2	ENST00000381906	troponin I2, fast skeletal type	TNNI2	1.1952	0.293425		COMMD10	ENST00000515539	COMM domain containing 10	COMMD10	-1.15778	4.69373
EPB41L4A	ENST00000621003	erythrocyte membrane protein band 4.1 like 4A	EPB41L4A	1.19527	0		ELMO2	ENST00000396391	engulfment and cell motility 2	ELMO2	-1.15778	1.8206
HMGN1	ENST00000436324	high mobility group nucleosome binding domain 1	HMGN1	1.1953	1.60223		UBXN1	ENST00000294119	UBX domain protein 1	UBXN1	-1.15737	4.69373
EGFLAM	ENST00000514476	EGF like, fibronectin type III and laminin G domains	EGFLAM	1.19546	1.14475		CD36	ENST00000488048	CD36 molecule	CD36	-1.15717	1.35032
LCP2	ENST00000628092	lymphocyte cytosolic protein 2	LCP2	1.19559	0.577736		AFTPH	ENST00000422803	aftiphilin	AFTPH	-1.15711	4.69373
DNAJA4	ENST00000483802	DnaJ heat shock protein family (Hsp40) member A4	DNAJA4	1.19566	4.04826		CREBRF	ENST00000296953	CREB3 regulatory factor	CREBRF	-1.15711	4.69373
GNB1	ENST00000439272	G protein subunit beta 1	GNB1	1.196	0.212722		HDAC2	ENST00000519065	histone deacetylase 2	HDAC2	-1.15699	4.69373
ARPC5	ENST00000367534	actin related protein 2/3 complex subunit 5	ARPC5	1.196	0.813361		MAPK14	ENST00000468133	mitogen-activated protein kinase 14	MAPK14	-1.15648	0
COQ5	ENST00000547736	coenzyme Q5, methyltransferase	COQ5	1.19607	0.407557		C5orf22	ENST00000325366	chromosome 5 open reading frame 22	C5orf22	-1.15579	1.35032
RPS20	ENST00000520627	ribosomal protein S20	RPS20	1.19614	0.212722		SGMS1	ENST00000626236	sphingomyelin synthase 1	SGMS1	-1.15577	2.51164
TSHZ2	ENST00000371497	teashirt zinc finger homeobox 2	TSHZ2	1.19617	1.60223		OCRL	ENST00000357121	OCRL, inositol polyphosphate-5-phosphatase	OCRL	-1.15554	2.51164
MYH10	ENST00000269243	myosin heavy chain 10	MYH10	1.19617	0.577736		RABL3	ENST00000483733	RAB, member of RAS oncogene family like 3	RABL3	-1.15546	3.44497
AGL	ENST00000294724	amylo-alpha-1, 6-glucosidase, 4-alpha-glucanotransferase	AGL	1.19628	1.14475		STYX	ENST00000442123	serine/threonine/tyrosine interacting protein	STYX	-1.15541	0.72838
SSR2	ENST00000496742	signal sequence receptor subunit 2	SSR2	1.19638	0.0591273		RRM1	ENST00000532170	ribonucleotide reductase catalytic subunit M1	RRM1	-1.15535	0.292349
PTBP1	ENST00000587191	polypyrimidine tract binding protein 1	PTBP1	1.19647	1.14475		SPATA32	ENST00000586359	spermatogenesis associated 32	SPATA32	-1.15532	4.69373
CLSTN1	ENST00000361311	calsyntenin 1	CLSTN1	1.19647	0		BCLAF1	ENST00000527536	BCL2 associated transcription factor 1	BCLAF1	-1.15484	4.69373
ENPP5	ENST00000230565	ectonucleotide pyrophosphatase/phosphodiesterase 5 (putative)	ENPP5	1.19649	2.20178		TRIM23	ENST00000274327	tripartite motif containing 23	TRIM23	-1.15477	2.51164
TUBB6	ENST00000317702	tubulin beta 6 class V	TUBB6	1.1965	0.813361		AHCYL2	ENST00000325006	adenosylhomocysteinase like 2	AHCYL2	-1.15472	4.69373
MX1	ENST00000288383	MX dynamin like GTPase 1	MX1	1.19661	3.01263		DCAF10	ENST00000377724	DDB1 and CUL4 associated factor 10	DCAF10	-1.15466	2.51164
KRBA2	ENST00000396267	KRAB-A domain containing 2	KRBA2	1.19665	1.60223		VAMP3	ENST00000470357	vesicle associated membrane protein 3	VAMP3	-1.15457	4.69373
FBXO18	ENST00000379999	F-box protein, helicase, 18	FBXO18	1.19718	0.0591273		NCKAP1	ENST00000361354	NCK associated protein 1	NCKAP1	-1.15455	2.51164
GM2A	ENST00000357164	GM2 ganglioside activator	GM2A	1.1973	0.143933		TTC1	ENST00000522793	tetratricopeptide repeat domain 1	TTC1	-1.15417	2.51164
ARRB1	ENST00000524400	arrestin beta 1	ARRB1	1.19742	0.577736		NAA16	ENST00000379406	N(alpha)-acetyltransferase 16, NatA auxiliary subunit	NAA16	-1.15396	4.69373
HSPB6	ENST00000587965	heat shock protein family B (small) member 6	HSPB6	1.19748	4.04826		ARFGAP2	ENST00000524782	ADP ribosylation factor GTPase activating protein 2	ARFGAP2	-1.15385	3.44497
HIVEP1	ENST00000484210	human immunodeficiency virus type I enhancer binding protein 1	HIVEP1	1.19773	1.60223		ZNF460	ENST00000360338	zinc finger protein 460	ZNF460	-1.15371	3.44497
FLI1	ENST00000608303	Fli-1 proto-oncogene, ETS transcription factor	FLI1	1.19775	0.212722		USP38	ENST00000307017	ubiquitin specific peptidase 38	USP38	-1.15339	1.8206
COPB2	ENST00000503326	coatomer protein complex subunit beta 2	COPB2	1.19776	0		ALG6	ENST00000603108	ALG6, alpha-1,3-glucosyltransferase	ALG6	-1.15317	2.51164
CAP1	ENST00000372805	adenylate cyclase associated protein 1	CAP1	1.19792	0.212722		TPD52L1	ENST00000527711	tumor protein D52-like 1	TPD52L1	-1.15299	3.44497
COX11	ENST00000299335	COX11, cytochrome c oxidase copper chaperone	COX11	1.19797	0		PSMC2	ENST00000292644	proteasome 26S subunit, ATPase 2	PSMC2	-1.15298	4.69373
MYH9	ENST00000216181	myosin heavy chain 9	MYH9	1.19805	1.14475		PSPC1	ENST00000492741	paraspeckle component 1	PSPC1	-1.15288	2.51164
PMEPA1	ENST00000341744	prostate transmembrane protein, androgen induced 1	PMEPA1	1.1981	0.813361		AKAP8	ENST00000599883	A-kinase anchoring protein 8	AKAP8	-1.15226	2.51164
SYNGR1	ENST00000381535	synaptogyrin 1	SYNGR1	1.19811	1.14475		ERCC4	ENST00000462862	ERCC excision repair 4, endonuclease catalytic subunit	ERCC4	-1.1521	2.51164
SLC8B1	ENST00000552613	solute carrier family 8 member B1	SLC8B1	1.19815	0		MRPL33	ENST00000448427	mitochondrial ribosomal protein L33	MRPL33	-1.15209	2.51164
MCUR1	ENST00000607303	mitochondrial calcium uniporter regulator 1	MCUR1	1.19852	0.0591273		JADE1	ENST00000511925	jade family PHD finger 1	JADE1	-1.15195	1.8206
CDK16	ENST00000523344	cyclin dependent kinase 16	CDK16	1.19862	0		PIK3IP1	ENST00000441972	phosphoinositide-3-kinase interacting protein 1	PIK3IP1	-1.15116	4.69373
TIMMDC1	ENST00000493694	translocase of inner mitochondrial membrane domain containing 1	TIMMDC1	1.19875	0.0591273		PPP1R3E	ENST00000561437	protein phosphatase 1 regulatory subunit 3E	PPP1R3E	-1.15112	4.69373
CXorf36	ENST00000398000	chromosome X open reading frame 36	CXorf36	1.19882	0.212722		HAND2	ENST00000503024	heart and neural crest derivatives expressed 2	HAND2	-1.151	2.51164
PARP1	ENST00000366794	poly(ADP-ribose) polymerase 1	PARP1	1.19886	0.0591273		PNRC1	ENST00000336032	proline rich nuclear receptor coactivator 1	PNRC1	-1.15089	0.138866
ACAT1	ENST00000531813	acetyl-CoA acetyltransferase 1	ACAT1	1.19897	2.20178		SUN1	ENST00000457861	Sad1 and UNC84 domain containing 1	SUN1	-1.15085	0.72838
LYN	ENST00000519728	LYN proto-oncogene, Src family tyrosine kinase	LYN	1.19908	0.813361		MLF2	ENST00000435120	myeloid leukemia factor 2	MLF2	-1.15081	4.69373
CEP170	ENST00000522191	centrosomal protein 170	CEP170	1.19909	2.20178		TMTC4	ENST00000440120	transmembrane and tetratricopeptide repeat containing 4	TMTC4	-1.15018	0.72838
TGFBR2	ENST00000359013	transforming growth factor beta receptor 2	TGFBR2	1.19918	0.577736		NDUFS4	ENST00000506974	NADH:ubiquinone oxidoreductase subunit S4	NDUFS4	1.15002	2.51164
COPRS	ENST00000579741	coordinator of PRMT5 and differentiation stimulator	COPRS	1.19938	1.14475		TMEM189	ENST00000371658	transmembrane protein 189	TMEM189	1.1505	1.35032
COX6B1	ENST00000246554	cytochrome c oxidase subunit 6B1	COX6B1	1.19952	1.14475		EMC8	ENST00000253457	ER membrane protein complex subunit 8	EMC8	1.15052	2.51164
CDK2AP1	ENST00000542174	cyclin dependent kinase 2 associated protein 1	CDK2AP1	1.19953	0.577736		B2M	ENST00000544417	beta-2-microglobulin	B2M	1.15099	2.51164
PDZD2	ENST00000438447	PDZ domain containing 2	PDZD2	1.19964	0		APLP2	ENST00000533616	amyloid beta precursor like protein 2	APLP2	1.15104	1.8206
NAA60	ENST00000572131	N(alpha)-acetyltransferase 60, NatF catalytic subunit	NAA60	1.19967	0.212722		PARP12	ENST00000491598	poly(ADP-ribose) polymerase family member 12	PARP12	1.15104	1.35032
MYO15B	ENST00000577948	myosin XVB	MYO15B	1.1998	0.293425		PCBP2	ENST00000546652	poly(rC) binding protein 2	PCBP2	1.15157	1.35032
ACADVL	ENST00000583848	acyl-CoA dehydrogenase, very long chain	ACADVL	1.1999	1.14475		FAM149B1	ENST00000242505	family with sequence similarity 149 member B1	FAM149B1	1.15161	2.51164
FKBP3	ENST00000557324	FK506 binding protein 3	FKBP3	1.20005	1.14475		ZFYVE19	ENST00000568062	zinc finger FYVE-type containing 19	ZFYVE19	1.15171	3.44497
KCTD10	ENST00000535546	potassium channel tetramerization domain containing 10	KCTD10	1.20016	0.212722		CDK5RAP3	ENST00000580670	CDK5 regulatory subunit associated protein 3	CDK5RAP3	1.15179	0.524189
ENPEP	ENST00000265162	glutamyl aminopeptidase	ENPEP	1.2004	0.293425		IQSEC1	ENST00000618604	IQ motif and Sec7 domain 1	IQSEC1	1.15191	3.44497
FKBP14	ENST00000222803	FK506 binding protein 14	FKBP14	1.2005	0.813361		WWP1	ENST00000265428	WW domain containing E3 ubiquitin protein ligase 1	WWP1	1.15205	3.44497
CAV2	ENST00000343213	caveolin 2	CAV2	1.20063	0.143933		NAB1	ENST00000409581	NGFI-A binding protein 1	NAB1	1.15214	4.69373
SPG7	ENST00000561911	SPG7, paraplegin matrix AAA peptidase subunit	SPG7	1.20064	0.0591273		ACTG1	ENST00000572105	actin gamma 1	ACTG1	1.15244	0
C1QTNF3	ENST00000231338	C1q and tumor necrosis factor related protein 3	C1QTNF3	1.20069	3.01263		VRK3	ENST00000601912	vaccinia related kinase 3	VRK3	1.15245	1.35032
LRRC37A3	ENST00000319651	leucine rich repeat containing 37 member A3	LRRC37A3	1.20071	2.20178		TNFRSF1A	ENST00000543048	TNF receptor superfamily member 1A	TNFRSF1A	1.15268	2.51164
PDK2	ENST00000508030	pyruvate dehydrogenase kinase 2	PDK2	1.20078	1.14475		EMCN	ENST00000506300	endomucin	EMCN	1.15278	3.44497
EDNRA	ENST00000510697	endothelin receptor type A	EDNRA	1.20086	0.813361		ACTR3	ENST00000415792	ARP3 actin related protein 3 homolog	ACTR3	1.15291	2.51164
HDAC9	ENST00000406451	histone deacetylase 9	HDAC9	1.20087	1.14475		S100A6	ENST00000368720	S100 calcium binding protein A6	S100A6	1.15303	3.44497
MRPL33	ENST00000448427	mitochondrial ribosomal protein L33	MRPL33	1.20087	0.407557		CLIC2	ENST00000369449	chloride intracellular channel 2	CLIC2	1.15304	3.44497
ANTXR2	ENST00000403729	anthrax toxin receptor 2	ANTXR2	1.20095	0.813361		MTUS1	ENST00000519263	microtubule associated tumor suppressor 1	MTUS1	1.15325	4.69373
CD302	ENST00000259053	CD302 molecule	CD302	1.20097	0.813361		GLUD1	ENST00000277865	glutamate dehydrogenase 1	GLUD1	1.1533	3.44497
METTL8	ENST00000438609	methyltransferase like 8	METTL8	1.20097	2.20178		CRTC3	ENST00000420329	CREB regulated transcription coactivator 3	CRTC3	1.15332	1.35032
UXS1	ENST00000409032	UDP-glucuronate decarboxylase 1	UXS1	1.201	0		HBB	ENST00000633227	hemoglobin subunit beta	HBB	1.15364	4.69373
ITPKB	ENST00000272117	inositol-trisphosphate 3-kinase B	ITPKB	1.20101	0.143933		DYSF	ENST00000258104	dysferlin	DYSF	1.15374	2.51164
RAB13	ENST00000614713	RAB13, member RAS oncogene family	RAB13	1.20119	0.813361		CXorf36	ENST00000398000	chromosome X open reading frame 36	CXorf36	1.15389	2.51164
SERINC5	ENST00000507668	serine incorporator 5	SERINC5	1.20122	0.143933		MYO1E	ENST00000558571	myosin IE	MYO1E	1.15436	1.35032
NAGK	ENST00000524736	N-acetylglucosamine kinase	NAGK	1.20123	0.0591273		WARS	ENST00000557347	tryptophanyl-tRNA synthetase	WARS	1.15438	1.8206
MCRS1	ENST00000548646	microspherule protein 1	MCRS1	1.20128	0.143933		GUK1	ENST00000366728	guanylate kinase 1	GUK1	1.15439	4.69373
ALDH1L2	ENST00000258494	aldehyde dehydrogenase 1 family member L2	ALDH1L2	1.20131	1.14475		AKR1A1	ENST00000471651	aldo-keto reductase family 1 member A1	AKR1A1	1.15447	1.8206
PRDX2	ENST00000334482	peroxiredoxin 2	PRDX2	1.20134	0.577736		BIN1	ENST00000259238	bridging integrator 1	BIN1	1.1547	3.44497
SDHB	ENST00000375499	succinate dehydrogenase complex iron sulfur subunit B	SDHB	1.20142	0.212722		TTYH3	ENST00000403167	tweety family member 3	TTYH3	1.15517	4.69373
DESI1	ENST00000263256	desumoylating isopeptidase 1	DESI1	1.20155	0.120159		SRI	ENST00000457606	sorcin	SRI	1.15521	2.51164
NECTIN2	ENST00000585601	nectin cell adhesion molecule 2	NECTIN2	1.20165	0.813361		BCS1L	ENST00000436603	BCS1 homolog, ubiquinol-cytochrome c reductase complex chaperone	BCS1L	1.15539	3.44497
PTPN3	ENST00000374541	protein tyrosine phosphatase, non-receptor type 3	PTPN3	1.20172	3.01263		SERPINF1	ENST00000254722	serpin family F member 1	SERPINF1	1.1555	4.69373
SRPX2	ENST00000373004	sushi repeat containing protein, X-linked 2	SRPX2	1.20184	1.14475		GTF3A	ENST00000435781	general transcription factor IIIA	GTF3A	1.15569	2.51164
LRCH1	ENST00000311191	leucine rich repeats and calponin homology domain containing 1	LRCH1	1.20196	0.075527		FGFR1OP	ENST00000622353	FGFR1 oncogene partner	FGFR1OP	1.15609	2.51164
DNAJC25	ENST00000313525	DnaJ heat shock protein family (Hsp40) member C25	DNAJC25	1.2021	0.813361		ING4	ENST00000423703	inhibitor of growth family member 4	ING4	1.15611	2.51164
COPS9	ENST00000607357	COP9 signalosome subunit 9	COPS9	1.20212	1.60223		SLC37A3	ENST00000340308	solute carrier family 37 member 3	SLC37A3	1.15619	1.35032
SH2B3	ENST00000538307	SH2B adaptor protein 3	SH2B3	1.20226	0		ZNF827	ENST00000513320	zinc finger protein 827	ZNF827	1.15629	2.51164
CLEC3B	ENST00000296130	C-type lectin domain family 3 member B	CLEC3B	1.20226	0.407557		DNAJC4	ENST00000536006	DnaJ heat shock protein family (Hsp40) member C4	DNAJC4	1.15633	1.8206
SLC25A19	ENST00000402418	solute carrier family 25 member 19	SLC25A19	1.20275	0.813361		ACACB	ENST00000538526	acetyl-CoA carboxylase beta	ACACB	1.15633	3.44497
STEAP4	ENST00000380079	STEAP4 metalloreductase	STEAP4	1.20312	0.813361		SLC25A15	ENST00000470509	solute carrier family 25 member 15	SLC25A15	1.15667	2.51164
RASL12	ENST00000434605	RAS like family 12	RASL12	1.20319	4.04826		PODXL	ENST00000446198	podocalyxin like	PODXL	1.15667	0.976029
SLC29A1	ENST00000427851	solute carrier family 29 member 1 (Augustine blood group)	SLC29A1	1.20326	1.60223		WDR13	ENST00000498631	WD repeat domain 13	WDR13	1.15677	0.976029
DUSP6	ENST00000547291	dual specificity phosphatase 6	DUSP6	1.20355	1.60223		NASP	ENST00000527359	nuclear autoantigenic sperm protein	NASP	1.15678	0.72838
TMEM144	ENST00000502698	transmembrane protein 144	TMEM144	1.20381	0.407557		ME3	ENST00000526504	malic enzyme 3	ME3	1.15686	0.72838
BCAM	ENST00000590196	basal cell adhesion molecule (Lutheran blood group)	BCAM	1.20409	0.075527		STAMBP	ENST00000536064	STAM binding protein	STAMBP	1.15715	4.69373
PCED1A	ENST00000448755	PC-esterase domain containing 1A	PCED1A	1.20427	0		ACO2	ENST00000396512	aconitase 2	ACO2	1.15717	3.44497
SEPT8	ENST00000453480	0	SEPT8	1.20496	0.577736		CRLS1	ENST00000452938	cardiolipin synthase 1	CRLS1	1.15756	0.72838
BOLA3	ENST00000295326	bolA family member 3	BOLA3	1.20497	0.0591273		TTC28	ENST00000397906	tetratricopeptide repeat domain 28	TTC28	1.15759	3.44497
FAIM2	ENST00000550635	Fas apoptotic inhibitory molecule 2	FAIM2	1.20504	0.577736		COX11	ENST00000299335	COX11, cytochrome c oxidase copper chaperone	COX11	1.15865	0.72838
TCEAL8	ENST00000372685	transcription elongation factor A like 8	TCEAL8	1.20522	0.407557		SWAP70	ENST00000534562	SWAP switching B-cell complex subunit 70	SWAP70	1.15903	1.8206
KSR1	ENST00000580430	kinase suppressor of ras 1	KSR1	1.20531	0.407557		DHODH	ENST00000571288	dihydroorotate dehydrogenase (quinone)	DHODH	1.15922	3.44497
HYPK	ENST00000406925	huntingtin interacting protein K	HYPK	1.20535	0.813361		ACTN4	ENST00000252699	actinin alpha 4	ACTN4	1.15926	1.35032
IAH1	ENST00000492223	isoamyl acetate-hydrolyzing esterase 1 homolog	IAH1	1.20545	0		PGAP2	ENST00000490830	post-GPI attachment to proteins 2	PGAP2	1.15943	1.8206
C1QA	ENST00000402322	complement C1q A chain	C1QA	1.2056	0.0591273		YES1	ENST00000584307	YES proto-oncogene 1, Src family tyrosine kinase	YES1	1.15962	0.976029
PTGFRN	ENST00000393203	prostaglandin F2 receptor inhibitor	PTGFRN	1.20567	1.14475		CTNNBIP1	ENST00000377263	catenin beta interacting protein 1	CTNNBIP1	1.16002	3.44497
ZCCHC9	ENST00000407610	zinc finger CCHC-type containing 9	ZCCHC9	1.2057	3.01263		TCIRG1	ENST00000528981	T-cell immune regulator 1, ATPase H+ transporting V0 subunit a3	TCIRG1	1.16011	1.8206
RUSC2	ENST00000455600	RUN and SH3 domain containing 2	RUSC2	1.20581	0.407557		HCLS1	ENST00000497391	hematopoietic cell-specific Lyn substrate 1	HCLS1	1.16013	4.69373
DDX11	ENST00000540935	DEAD/H-box helicase 11	DDX11	1.20583	4.04826		BPHL	ENST00000423798	biphenyl hydrolase like	BPHL	1.1603	0.292349
PCCB	ENST00000490504	propionyl-CoA carboxylase beta subunit	PCCB	1.20618	0		NDUFA8	ENST00000373768	NADH:ubiquinone oxidoreductase subunit A8	NDUFA8	1.16105	1.8206
FAM26E	ENST00000368599	family with sequence similarity 26 member E	FAM26E	1.20637	1.14475		ARHGEF9	ENST00000466925	Cdc42 guanine nucleotide exchange factor 9	ARHGEF9	1.16113	3.44497
TUFM	ENST00000565012	Tu translation elongation factor, mitochondrial	TUFM	1.20644	0.0591273		MARVELD1	ENST00000285605	MARVEL domain containing 1	MARVELD1	1.16113	2.51164
SCARA3	ENST00000337221	scavenger receptor class A member 3	SCARA3	1.20649	0.577736		CASQ1	ENST00000467691	calsequestrin 1	CASQ1	1.16127	3.44497
NAMPT	ENST00000222553	nicotinamide phosphoribosyltransferase	NAMPT	1.2065	0.212722		METTL17	ENST00000557550	methyltransferase like 17	METTL17	1.1613	0.976029
DNMT3A	ENST00000380746	DNA methyltransferase 3 alpha	DNMT3A	1.20654	0.0591273		KDM5B	ENST00000602511	lysine demethylase 5B	KDM5B	1.16141	0.39198
ADCY2	ENST00000493243	adenylate cyclase 2	ADCY2	1.2068	3.01263		SMOC1	ENST00000361956	SPARC related modular calcium binding 1	SMOC1	1.16162	0.72838
GRK5	ENST00000392870	G protein-coupled receptor kinase 5	GRK5	1.20687	0.0591273		ENTPD5	ENST00000334696	ectonucleoside triphosphate diphosphohydrolase 5	ENTPD5	1.16169	0.976029
COTL1	ENST00000564057	coactosin like F-actin binding protein 1	COTL1	1.2072	2.20178		PARVA	ENST00000334956	parvin alpha	PARVA	1.16175	4.69373
GOLPH3	ENST00000265070	golgi phosphoprotein 3	GOLPH3	1.20729	0		NFIB	ENST00000380934	nuclear factor I B	NFIB	1.16186	1.35032
GPNMB	ENST00000409458	glycoprotein nmb	GPNMB	1.2074	1.60223		ROBO4	ENST00000533054	roundabout guidance receptor 4	ROBO4	1.16194	4.69373
SMAD3	ENST00000560424	SMAD family member 3	SMAD3	1.20758	2.20178		CA5B	ENST00000478341	carbonic anhydrase 5B	CA5B	1.16221	4.69373
GNB4	ENST00000466899	G protein subunit beta 4	GNB4	1.20761	1.14475		TCEAL8	ENST00000372685	transcription elongation factor A like 8	TCEAL8	1.16239	3.44497
CTSH	ENST00000528741	cathepsin H	CTSH	1.20767	0.813361		PML	ENST00000562086	promyelocytic leukemia	PML	1.16342	3.44497
TOMM40L	ENST00000367987	translocase of outer mitochondrial membrane 40 like	TOMM40L	1.20779	0.212722		PPARG	ENST00000397023	peroxisome proliferator activated receptor gamma	PPARG	1.16361	3.44497
SERPINE2	ENST00000447280	serpin family E member 2	SERPINE2	1.20809	2.20178		UQCC1	ENST00000397556	ubiquinol-cytochrome c reductase complex assembly factor 1	UQCC1	1.1638	4.69373
CALU	ENST00000249364	calumenin	CALU	1.20833	0.813361		DNAJC5	ENST00000360864	DnaJ heat shock protein family (Hsp40) member C5	DNAJC5	1.16383	3.44497
SBK1	ENST00000341901	SH3 domain binding kinase 1	SBK1	1.20837	4.04826		FXYD5	ENST00000496493	FXYD domain containing ion transport regulator 5	FXYD5	1.16405	1.35032
IQSEC1	ENST00000613206	IQ motif and Sec7 domain 1	IQSEC1	1.20857	0.813361		GANAB	ENST00000540933	glucosidase II alpha subunit	GANAB	1.16406	3.44497
SLC2A5	ENST00000377424	solute carrier family 2 member 5	SLC2A5	1.2087	0.075527		C14orf119	ENST00000554203	chromosome 14 open reading frame 119	C14orf119	1.16431	1.35032
NDUFB8	ENST00000370322	NADH:ubiquinone oxidoreductase subunit B8	NDUFB8	1.2087	0.577736		APP	ENST00000357903	amyloid beta precursor protein	APP	1.16436	3.44497
C14orf2	ENST00000414262	chromosome 14 open reading frame 2	C14orf2	1.20892	0.293425		KIAA0895L	ENST00000568563	KIAA0895 like	KIAA0895L	1.16446	3.44497
CSNK1E	ENST00000430335	casein kinase 1 epsilon	CSNK1E	1.20893	0		ABCD4	ENST00000557588	ATP binding cassette subfamily D member 4	ABCD4	1.1646	1.8206
GUCY1B3	ENST00000503520	guanylate cyclase 1 soluble subunit beta	GUCY1B3	1.20896	0.0591273		PTK2	ENST00000521981	protein tyrosine kinase 2	PTK2	1.16525	0.138866
NDUFS7	ENST00000546172	NADH:ubiquinone oxidoreductase core subunit S7	NDUFS7	1.20902	2.20178		CTSB	ENST00000345125	cathepsin B	CTSB	1.16553	2.51164
TTYH3	ENST00000429448	tweety family member 3	TTYH3	1.2092	0.293425		ANKRD9	ENST00000286918	ankyrin repeat domain 9	ANKRD9	1.16561	3.44497
SLC25A12	ENST00000422440	solute carrier family 25 member 12	SLC25A12	1.20923	0.120159		CHSY1	ENST00000254190	chondroitin sulfate synthase 1	CHSY1	1.16564	4.69373
LRRN4CL	ENST00000317449	LRRN4 C-terminal like	LRRN4CL	1.20972	0.0591273		TECR	ENST00000598987	trans-2,3-enoyl-CoA reductase	TECR	1.16573	1.35032
ANKRD44	ENST00000443014	ankyrin repeat domain 44	ANKRD44	1.20973	0.212722		ELP5	ENST00000570322	elongator acetyltransferase complex subunit 5	ELP5	1.16599	1.35032
RFTN2	ENST00000295049	raftlin family member 2	RFTN2	1.20976	1.14475		MERTK	ENST00000439966	MER proto-oncogene, tyrosine kinase	MERTK	1.16648	2.51164
DUSP7	ENST00000495880	dual specificity phosphatase 7	DUSP7	1.21002	2.20178		RAD51C_up3utr	ENST00000482007	RAD51 paralog C	RAD51C_up3utr	1.16653	0
CDON	ENST00000531738	cell adhesion associated, oncogene regulated	CDON	1.21005	1.14475		LRRFIP1	ENST00000308482	LRR binding FLII interacting protein 1	LRRFIP1	1.16654	1.8206
IRF8	ENST00000566369	interferon regulatory factor 8	IRF8	1.21016	3.01263		FERMT2	ENST00000343279	fermitin family member 2	FERMT2	1.16658	0.976029
C12orf73	ENST00000553183	chromosome 12 open reading frame 73	C12orf73	1.21019	0.407557		RNF121	ENST00000533380	ring finger protein 121	RNF121	1.16684	0.72838
CPXM2	ENST00000241305	carboxypeptidase X, M14 family member 2	CPXM2	1.21063	3.01263		TOMM7	ENST00000358435	translocase of outer mitochondrial membrane 7	TOMM7	1.16731	4.69373
SDHC	ENST00000470743	succinate dehydrogenase complex subunit C	SDHC	1.21064	0.293425		AVPR1A	ENST00000299178	arginine vasopressin receptor 1A	AVPR1A	1.16748	4.69373
PPT1	ENST00000530076	palmitoyl-protein thioesterase 1	PPT1	1.21073	0.407557		PTTG1IP	ENST00000445724	pituitary tumor-transforming 1 interacting protein	PTTG1IP	1.16753	0.292349
EBF2	ENST00000535548	early B-cell factor 2	EBF2	1.21079	0.407557		WRNIP1	ENST00000380769	Werner helicase interacting protein 1	WRNIP1	1.1677	4.69373
BCAT2	ENST00000545387	branched chain amino acid transaminase 2	BCAT2	1.21097	0.075527		MPI	ENST00000561470	mannose phosphate isomerase	MPI	1.1678	0.72838
NACC1	ENST00000292431	nucleus accumbens associated 1	NACC1	1.21103	0.577736		RNF125	ENST00000217740	ring finger protein 125	RNF125	1.16785	4.69373
RBM38	ENST00000356208	RNA binding motif protein 38	RBM38	1.21104	3.01263		L2HGDH	ENST00000555610	L-2-hydroxyglutarate dehydrogenase	L2HGDH	1.16821	3.44497
GPC3	ENST00000394299	glypican 3	GPC3	1.21137	1.60223		PHC1	ENST00000540574	polyhomeotic homolog 1	PHC1	1.16825	1.35032
PPARG	ENST00000397023	peroxisome proliferator activated receptor gamma	PPARG	1.21144	0.212722		TSC1	ENST00000298552	tuberous sclerosis 1	TSC1	1.16854	0.72838
FAM111A	ENST00000531147	family with sequence similarity 111 member A	FAM111A	1.21152	1.60223		MARCKS	ENST00000612661	myristoylated alanine rich protein kinase C substrate	MARCKS	1.16872	4.69373
ERG	ENST00000288319	ERG, ETS transcription factor	ERG	1.21158	0.293425		TGFBR2	ENST00000295754	transforming growth factor beta receptor 2	TGFBR2	1.16911	2.51164
URM1	ENST00000372847	ubiquitin related modifier 1	URM1	1.21158	0.293425		MCMBP	ENST00000360003	minichromosome maintenance complex binding protein	MCMBP	1.16913	3.44497
BCHE	ENST00000264381	butyrylcholinesterase	BCHE	1.21164	1.60223		FBXO18	ENST00000362091	F-box protein, helicase, 18	FBXO18	1.16918	1.8206
PEG10	ENST00000617526	paternally expressed 10	PEG10	1.21174	0.577736		RIPK2	ENST00000522965	receptor interacting serine/threonine kinase 2	RIPK2	1.16977	3.44497
SEMA5A	ENST00000513968	semaphorin 5A	SEMA5A	1.21176	0.212722		LASP1	ENST00000443937	LIM and SH3 protein 1	LASP1	1.17005	0.292349
GPT	ENST00000528431	glutamic--pyruvic transaminase	GPT	1.21199	0.577736		FBXL12	ENST00000592732	F-box and leucine rich repeat protein 12	FBXL12	1.17035	1.8206
TBC1D31	ENST00000518684	TBC1 domain family member 31	TBC1D31	1.2123	0.407557		CD81	ENST00000526072	CD81 molecule	CD81	1.1704	2.51164
ZNF382	ENST00000292928	zinc finger protein 382	ZNF382	1.21235	1.60223		RBMS1	ENST00000392753	RNA binding motif single stranded interacting protein 1	RBMS1	1.17048	3.44497
GJC1	ENST00000586267	gap junction protein gamma 1	GJC1	1.2126	4.04826		DUSP28	ENST00000405954	dual specificity phosphatase 28	DUSP28	1.1705	2.51164
EIF4EBP2	ENST00000373218	eukaryotic translation initiation factor 4E binding protein 2	EIF4EBP2	1.21282	0.0591273		PGM2	ENST00000515668	phosphoglucomutase 2	PGM2	1.17067	2.51164
CYCS	ENST00000409409	cytochrome c, somatic	CYCS	1.21315	0.120159		METTL8	ENST00000392604	methyltransferase like 8	METTL8	1.17078	4.69373
LSP1	ENST00000405957	lymphocyte-specific protein 1	LSP1	1.21316	0.143933		MIS18BP1	ENST00000554093	MIS18 binding protein 1	MIS18BP1	1.17085	4.69373
MLXIPL	ENST00000345114	MLX interacting protein like	MLXIPL	1.21324	0.577736		NECAP2	ENST00000457722	NECAP endocytosis associated 2	NECAP2	1.17085	4.69373
LGALSL	ENST00000409537	galectin like	LGALSL	1.2135	0.813361		RNF10	ENST00000538796	ring finger protein 10	RNF10	1.17113	0
DNMT1	ENST00000588952	DNA methyltransferase 1	DNMT1	1.21356	0.577736		SDHC	ENST00000470743	succinate dehydrogenase complex subunit C	SDHC	1.17119	1.8206
HLA-C	ENST00000376237	major histocompatibility complex, class I, C	HLA-C	1.21364	0.407557		CRIM1	ENST00000280527	cysteine rich transmembrane BMP regulator 1	CRIM1	1.17122	4.69373
FKBP7	ENST00000424785	FK506 binding protein 7	FKBP7	1.21379	0.075527		TM4SF1	ENST00000305366	transmembrane 4 L six family member 1	TM4SF1	1.17146	1.8206
LAMC1	ENST00000258341	laminin subunit gamma 1	LAMC1	1.21385	0.577736		SLC41A1	ENST00000367137	solute carrier family 41 member 1	SLC41A1	1.17149	4.69373
HIF1A	ENST00000557538	hypoxia inducible factor 1 alpha subunit	HIF1A	1.21387	0.407557		SEPT4_up3utr	ENST00000580809	0	SEPT4_up3utr	1.17155	2.51164
PLD2	ENST00000575813	phospholipase D2	PLD2	1.21388	0.293425		NEURL2	ENST00000372518	neuralized E3 ubiquitin protein ligase 2	NEURL2	1.17162	4.69373
CYB5A	ENST00000494131	cytochrome b5 type A	CYB5A	1.21415	0.143933		THOC5	ENST00000414902	THO complex 5	THOC5	1.17163	0.72838
PPFIBP1	ENST00000540114	PPFIA binding protein 1	PPFIBP1	1.21426	0		EPAS1	ENST00000263734	endothelial PAS domain protein 1	EPAS1	1.17178	1.35032
BCS1L	ENST00000456050	BCS1 homolog, ubiquinol-cytochrome c reductase complex chaperone	BCS1L	1.21466	0.407557		ITIH5	ENST00000461751	inter-alpha-trypsin inhibitor heavy chain family member 5	ITIH5	1.17207	3.44497
MERTK	ENST00000439966	MER proto-oncogene, tyrosine kinase	MERTK	1.21479	0.407557		TSPAN18	ENST00000518429	tetraspanin 18	TSPAN18	1.17223	3.44497
CPM	ENST00000546556	carboxypeptidase M	CPM	1.21503	4.04826		ORAI1	ENST00000611718	ORAI calcium release-activated calcium modulator 1	ORAI1	1.17247	4.69373
PARP3	ENST00000398755	poly(ADP-ribose) polymerase family member 3	PARP3	1.21509	0.120159		SIAH2	ENST00000312960	siah E3 ubiquitin protein ligase 2	SIAH2	1.17281	1.8206
EEF1B2	ENST00000392222	eukaryotic translation elongation factor 1 beta 2	EEF1B2	1.21528	0.212722		PLD3	ENST00000492243	phospholipase D family member 3	PLD3	1.17288	1.8206
SLC43A1	ENST00000528450	solute carrier family 43 member 1	SLC43A1	1.2157	0.577736		ZNF8	ENST00000621650	zinc finger protein 8	ZNF8	1.17326	1.8206
HIBCH	ENST00000416732	3-hydroxyisobutyryl-CoA hydrolase	HIBCH	1.21593	0.813361		ACLY	ENST00000352035	ATP citrate lyase	ACLY	1.17353	1.8206
SRGN	ENST00000242465	serglycin	SRGN	1.21598	3.01263		EPB41L2	ENST00000628542	erythrocyte membrane protein band 4.1 like 2	EPB41L2	1.17375	0.72838
TNFAIP1	ENST00000226225	TNF alpha induced protein 1	TNFAIP1	1.21602	0		ARRB1	ENST00000524400	arrestin beta 1	ARRB1	1.17402	1.35032
OXNAD1	ENST00000627468	oxidoreductase NAD binding domain containing 1	OXNAD1	1.21617	0.813361		SNX24	ENST00000511545	sorting nexin 24	SNX24	1.17408	0.292349
PLA2G7	ENST00000274793	phospholipase A2 group VII	PLA2G7	1.21621	1.60223		CASC4	ENST00000557945	cancer susceptibility 4	CASC4	1.17408	0.524189
ANKRD29	ENST00000592179	ankyrin repeat domain 29	ANKRD29	1.21633	0.143933		PCGF3	ENST00000430644	polycomb group ring finger 3	PCGF3	1.1741	0.292349
MDH2	ENST00000443006	malate dehydrogenase 2	MDH2	1.21642	0.293425		MRS2	ENST00000378386	MRS2, magnesium transporter	MRS2	1.17437	3.44497
C6orf136	ENST00000484551	chromosome 6 open reading frame 136	C6orf136	1.21661	0.0591273		DHCR7	ENST00000525137	7-dehydrocholesterol reductase	DHCR7	1.17448	0.72838
GRPEL2	ENST00000416916	GrpE like 2, mitochondrial	GRPEL2	1.21665	0.212722		RAB23	ENST00000468148	RAB23, member RAS oncogene family	RAB23	1.17484	4.69373
WIPI1	ENST00000262139	WD repeat domain, phosphoinositide interacting 1	WIPI1	1.21672	0.212722		VDAC2	ENST00000332211	voltage dependent anion channel 2	VDAC2	1.17488	1.35032
ACO2	ENST00000216254	aconitase 2	ACO2	1.21675	0.143933		EIF2D_up3utr	ENST00000484492	eukaryotic translation initiation factor 2D	EIF2D_up3utr	1.17491	0.976029
FAXDC2	ENST00000520581	fatty acid hydroxylase domain containing 2	FAXDC2	1.21687	0.813361		SEMA6C	ENST00000368912	semaphorin 6C	SEMA6C	1.17499	4.69373
ASB16	ENST00000591700	ankyrin repeat and SOCS box containing 16	ASB16	1.21711	0.813361		GULP1	ENST00000409843	GULP, engulfment adaptor PTB domain containing 1	GULP1	1.1752	1.8206
PLEKHA5	ENST00000538972	pleckstrin homology domain containing A5	PLEKHA5	1.21711	2.20178		MLH1	ENST00000455445	mutL homolog 1	MLH1	1.17525	0.39198
ST3GAL6	ENST00000485145	ST3 beta-galactoside alpha-2,3-sialyltransferase 6	ST3GAL6	1.21736	0.407557		HMGCR	ENST00000511206	3-hydroxy-3-methylglutaryl-CoA reductase	HMGCR	1.17542	4.69373
PLBD1	ENST00000240617	phospholipase B domain containing 1	PLBD1	1.21736	0.143933		PAG1	ENST00000220597	phosphoprotein membrane anchor with glycosphingolipid microdomains 1	PAG1	1.17554	4.69373
PROCR	ENST00000216968	protein C receptor	PROCR	1.21743	2.20178		AP2A2	ENST00000528815	adaptor related protein complex 2 alpha 2 subunit	AP2A2	1.17562	0.524189
SULF1	ENST00000534179	sulfatase 1	SULF1	1.21744	3.01263		ELOVL5	ENST00000370918	ELOVL fatty acid elongase 5	ELOVL5	1.17572	4.69373
FRMD4A	ENST00000477221	FERM domain containing 4A	FRMD4A	1.21745	0.120159		RNF24	ENST00000336095	ring finger protein 24	RNF24	1.17591	4.69373
CALCRL	ENST00000447403	calcitonin receptor like receptor	CALCRL	1.21755	0.577736		ELK3	ENST00000228741	ELK3, ETS transcription factor	ELK3	1.17594	3.44497
ARHGAP26	ENST00000451259	Rho GTPase activating protein 26	ARHGAP26	1.21759	0.293425		GALNT11_up3utr	ENST00000430044	polypeptide N-acetylgalactosaminyltransferase 11	GALNT11_up3utr	1.17598	0.72838
FAM53B	ENST00000392754	family with sequence similarity 53 member B	FAM53B	1.21795	0.813361		DKK3	ENST00000396505	dickkopf WNT signaling pathway inhibitor 3	DKK3	1.17603	0.524189
CMIP	ENST00000566462	c-Maf inducing protein	CMIP	1.21798	0.813361		DOCK2	ENST00000433448	dedicator of cytokinesis 2	DOCK2	1.17654	3.44497
EPB41L2	ENST00000529208	erythrocyte membrane protein band 4.1 like 2	EPB41L2	1.21811	0.0591273		EFHD2	ENST00000445566	EF-hand domain family member D2	EFHD2	1.17659	4.69373
GJA1	ENST00000282561	gap junction protein alpha 1	GJA1	1.21816	0.407557		GRN	ENST00000586782	granulin precursor	GRN	1.17674	2.51164
DOCK11	ENST00000276204	dedicator of cytokinesis 11	DOCK11	1.21824	1.14475		NNT	ENST00000344920	nicotinamide nucleotide transhydrogenase	NNT	1.17679	0.524189
FLNA	ENST00000415241	filamin A	FLNA	1.21825	0.813361		BDH2	ENST00000511354	3-hydroxybutyrate dehydrogenase 2	BDH2	1.17688	2.51164
ACTN4	ENST00000252699	actinin alpha 4	ACTN4	1.21838	0		MKL2	ENST00000571589	MKL1/myocardin like 2	MKL2	1.17689	1.35032
HGF	ENST00000453018	hepatocyte growth factor	HGF	1.21845	2.20178		CD58	ENST00000464088	CD58 molecule	CD58	1.17693	3.44497
CPNE2	ENST00000567487	copine 2	CPNE2	1.21857	0.293425		NT5DC3	ENST00000415849	5'-nucleotidase domain containing 3	NT5DC3	1.17703	4.69373
ATP2B4	ENST00000341360	ATPase plasma membrane Ca2+ transporting 4	ATP2B4	1.21893	0		ITGA7	ENST00000556273	integrin subunit alpha 7	ITGA7	1.17713	2.51164
MYLIP	ENST00000349606	myosin regulatory light chain interacting protein	MYLIP	1.21909	2.20178		EDNRA	ENST00000510697	endothelin receptor type A	EDNRA	1.17714	4.69373
SGIP1	ENST00000424320	SH3 domain GRB2 like endophilin interacting protein 1	SGIP1	1.2191	0		SPRY4	ENST00000344120	sprouty RTK signaling antagonist 4	SPRY4	1.1774	3.44497
ATP8B1	ENST00000591728	ATPase phospholipid transporting 8B1	ATP8B1	1.21921	0.407557		FADS1	ENST00000424501	fatty acid desaturase 1	FADS1	1.17795	4.69373
AGPAT4	ENST00000436279	1-acylglycerol-3-phosphate O-acyltransferase 4	AGPAT4	1.21942	0.813361		ZC3HAV1L	ENST00000275766	zinc finger CCCH-type containing, antiviral 1 like	ZC3HAV1L	1.17829	4.69373
QARS	ENST00000430182	glutaminyl-tRNA synthetase	QARS	1.2198	0		NAA60	ENST00000573345	N(alpha)-acetyltransferase 60, NatF catalytic subunit	NAA60	1.17838	1.8206
STK38	ENST00000229812	serine/threonine kinase 38	STK38	1.21995	0.0591273		CREB3L2	ENST00000330387	cAMP responsive element binding protein 3 like 2	CREB3L2	1.17852	3.44497
ACHE	ENST00000412389	acetylcholinesterase (Cartwright blood group)	ACHE	1.22016	1.60223		MMRN2	ENST00000608090	multimerin 2	MMRN2	1.17865	4.69373
CASP7	ENST00000621607	caspase 7	CASP7	1.22021	0.293425		HERC1	ENST00000561359	HECT and RLD domain containing E3 ubiquitin protein ligase family member 1	HERC1	1.17919	0.72838
STAT2	ENST00000314128	signal transducer and activator of transcription 2	STAT2	1.22048	0.075527		MGLL	ENST00000453507	monoglyceride lipase	MGLL	1.17925	3.44497
SIAE	ENST00000545756	sialic acid acetylesterase	SIAE	1.22063	0.0591273		ATP5B	ENST00000262030	ATP synthase, H+ transporting, mitochondrial F1 complex, beta polypeptide	ATP5B	1.17939	1.8206
ERGIC1	ENST00000519796	endoplasmic reticulum-golgi intermediate compartment 1	ERGIC1	1.22123	0		AQP1	ENST00000409611	aquaporin 1 (Colton blood group)	AQP1	1.17942	0.39198
CTTNBP2NL	ENST00000441739	CTTNBP2 N-terminal like	CTTNBP2NL	1.22127	0.293425		C9orf3	ENST00000478473	chromosome 9 open reading frame 3	C9orf3	1.17948	0.72838
MNDA	ENST00000368141	myeloid cell nuclear differentiation antigen	MNDA	1.22139	0.293425		AGPAT3	ENST00000546158	1-acylglycerol-3-phosphate O-acyltransferase 3	AGPAT3	1.17955	0.976029
PITPNM1	ENST00000356404	phosphatidylinositol transfer protein membrane associated 1	PITPNM1	1.22142	0		MCUR1	ENST00000488770	mitochondrial calcium uniporter regulator 1	MCUR1	1.17999	0
PTPRB	ENST00000334414	protein tyrosine phosphatase, receptor type B	PTPRB	1.22152	0.212722		MRPL46	ENST00000560703	mitochondrial ribosomal protein L46	MRPL46	1.1803	2.51164
TBCB	ENST00000589624	tubulin folding cofactor B	TBCB	1.22159	0.577736		CD55	ENST00000314754	CD55 molecule (Cromer blood group)	CD55	1.1807	1.35032
PIK3CG	ENST00000473541	phosphatidylinositol-4,5-bisphosphate 3-kinase catalytic subunit gamma	PIK3CG	1.22163	0.407557		CASP7	ENST00000614447	caspase 7	CASP7	1.18087	1.35032
LCP1	ENST00000323076	lymphocyte cytosolic protein 1	LCP1	1.22176	3.01263		IFITM2	ENST00000527146	interferon induced transmembrane protein 2	IFITM2	1.18135	1.8206
ACTN1	ENST00000376839	actinin alpha 1	ACTN1	1.22194	1.14475		LONP1	ENST00000586617	lon peptidase 1, mitochondrial	LONP1	1.18181	3.44497
EMB	ENST00000303221	embigin	EMB	1.2222	1.60223		CNPY3	ENST00000394142	canopy FGF signaling regulator 3	CNPY3	1.18198	1.8206
ELOVL5	ENST00000304434	ELOVL fatty acid elongase 5	ELOVL5	1.22231	0.293425		PDIA3	ENST00000455250	protein disulfide isomerase family A member 3	PDIA3	1.18224	1.8206
ZNF385D	ENST00000446749	zinc finger protein 385D	ZNF385D	1.22254	0.577736		TMEM184B	ENST00000457534	transmembrane protein 184B	TMEM184B	1.18232	0.39198
OSMR	ENST00000274276	oncostatin M receptor	OSMR	1.22255	2.20178		GATB	ENST00000515884	glutamyl-tRNA amidotransferase subunit B	GATB	1.18268	0
FGFR1	ENST00000440174	fibroblast growth factor receptor 1	FGFR1	1.22291	0.293425		TBCK	ENST00000394706	TBC1 domain containing kinase	TBCK	1.18272	2.51164
CORO1C	ENST00000546705	coronin 1C	CORO1C	1.22292	0.293425		SLC4A7	ENST00000295736	solute carrier family 4 member 7	SLC4A7	1.18279	1.35032
GALNT16	ENST00000337827	polypeptide N-acetylgalactosaminyltransferase 16	GALNT16	1.22312	0.407557		VKORC1	ENST00000498155	vitamin K epoxide reductase complex subunit 1	VKORC1	1.18301	0.72838
IL33	ENST00000381434	interleukin 33	IL33	1.22318	0.407557		FKTN	ENST00000602661	fukutin	FKTN	1.18302	4.69373
LRRC17	ENST00000249377	leucine rich repeat containing 17	LRRC17	1.22322	0.813361		CAVIN1	ENST00000357037	polymerase I and transcript release factor	CAVIN1	1.18304	0.205171
ST3GAL3	ENST00000533212	ST3 beta-galactoside alpha-2,3-sialyltransferase 3	ST3GAL3	1.22323	0.577736		TAZ	ENST00000615986	tafazzin	TAZ	1.18331	0.72838
MPP1	ENST00000369534	membrane palmitoylated protein 1	MPP1	1.22332	0.0591273		RUNDC1	ENST00000361677	RUN domain containing 1	RUNDC1	1.18345	4.69373
MCTP1	ENST00000505078	multiple C2 and transmembrane domain containing 1	MCTP1	1.22334	0.577736		ARCN1	ENST00000392859	archain 1	ARCN1	1.18379	0
CAMTA1	ENST00000490905	calmodulin binding transcription activator 1	CAMTA1	1.2234	2.20178		LYRM7	ENST00000507584	LYR motif containing 7	LYRM7	1.18383	3.44497
SLC25A11	ENST00000544061	solute carrier family 25 member 11	SLC25A11	1.22346	0.407557		DESI2	ENST00000302550	desumoylating isopeptidase 2	DESI2	1.1839	2.51164
MRPL34	ENST00000602206	mitochondrial ribosomal protein L34	MRPL34	1.22347	1.14475		HDDC2	ENST00000609477	HD domain containing 2	HDDC2	1.18414	0.205171
HCLS1	ENST00000497391	hematopoietic cell-specific Lyn substrate 1	HCLS1	1.22358	0.577736		ZBED3	ENST00000255198	zinc finger BED-type containing 3	ZBED3	1.18491	0.72838
PARP4	ENST00000381989	poly(ADP-ribose) polymerase family member 4	PARP4	1.22384	0.407557		FLOT2	ENST00000586827	flotillin 2	FLOT2	1.18494	0.39198
POLB	ENST00000521290	DNA polymerase beta	POLB	1.22394	0.813361		PPFIBP1	ENST00000539326	PPFIA binding protein 1	PPFIBP1	1.18509	0.524189
PTTG1IP	ENST00000397886	pituitary tumor-transforming 1 interacting protein	PTTG1IP	1.22408	0.0591273		NOTCH3	ENST00000595514	notch 3	NOTCH3	1.18535	0.976029
MLLT3	ENST00000380321	MLLT3, super elongation complex subunit	MLLT3	1.22409	0.293425		KRT10	ENST00000269576	keratin 10	KRT10	1.18564	1.8206
GPCPD1	ENST00000633552	glycerophosphocholine phosphodiesterase 1	GPCPD1	1.22425	1.60223		PLA2G12A	ENST00000507961	phospholipase A2 group XIIA	PLA2G12A	1.18566	1.35032
SRGAP2	ENST00000624873	SLIT-ROBO Rho GTPase activating protein 2	SRGAP2	1.22443	0.577736		STON1	ENST00000406226	stonin 1	STON1	1.18595	2.51164
PERM1	ENST00000341290	PPARGC1 and ESRR induced regulator, muscle 1	PERM1	1.22447	4.04826		COPS9	ENST00000607357	COP9 signalosome subunit 9	COPS9	1.18604	1.8206
ADGRE5	ENST00000358600	adhesion G protein-coupled receptor E5	ADGRE5	1.22454	0.0591273		ABHD18	ENST00000473040	abhydrolase domain containing 18	ABHD18	1.18645	3.44497
DOT1L	ENST00000478937	DOT1 like histone lysine methyltransferase	DOT1L	1.22458	0.0591273		PTPN12	ENST00000248594	protein tyrosine phosphatase, non-receptor type 12	PTPN12	1.18646	1.35032
PANK4	ENST00000502770	pantothenate kinase 4	PANK4	1.22458	3.01263		MAPKAPK3	ENST00000357955	mitogen-activated protein kinase-activated protein kinase 3	MAPKAPK3	1.18666	4.69373
SH3BGRL	ENST00000373212	SH3 domain binding glutamate rich protein like	SH3BGRL	1.22516	0.212722		SGPL1	ENST00000373202	sphingosine-1-phosphate lyase 1	SGPL1	1.18673	0.39198
CDKN2C	ENST00000371761	cyclin dependent kinase inhibitor 2C	CDKN2C	1.2254	0.293425		PHLDB1	ENST00000361417	pleckstrin homology like domain family B member 1	PHLDB1	1.18684	3.44497
ANO1	ENST00000531349	anoctamin 1	ANO1	1.22566	0		RNF123	ENST00000444689	ring finger protein 123	RNF123	1.18691	0.72838
VAT1	ENST00000592388	vesicle amine transport 1	VAT1	1.2257	1.14475		SEC31B	ENST00000469546	SEC31 homolog B, COPII coat complex component	SEC31B	1.18701	1.8206
BLOC1S1	ENST00000551926	biogenesis of lysosomal organelles complex 1 subunit 1	BLOC1S1	1.22586	0.212722		URM1	ENST00000372853	ubiquitin related modifier 1	URM1	1.18746	0.72838
RBPMS	ENST00000522694	RNA binding protein with multiple splicing	RBPMS	1.2261	0.075527		HOPX	ENST00000503639	HOP homeobox	HOPX	1.18759	4.69373
ACAA1	ENST00000452171	acetyl-CoA acyltransferase 1	ACAA1	1.22648	0		LZTR1	ENST00000443265	leucine zipper like transcription regulator 1	LZTR1	1.18763	0.524189
PLXNB2	ENST00000610984	plexin B2	PLXNB2	1.22674	0.407557		MTFR1L	ENST00000530599	mitochondrial fission regulator 1 like	MTFR1L	1.18764	3.44497
ORAI1	ENST00000611718	ORAI calcium release-activated calcium modulator 1	ORAI1	1.22678	1.14475		CASP2	ENST00000350623	caspase 2	CASP2	1.18805	0.976029
ATP5B	ENST00000262030	ATP synthase, H+ transporting, mitochondrial F1 complex, beta polypeptide	ATP5B	1.22696	0		PDLIM5_up3utr	ENST00000513341	PDZ and LIM domain 5	PDLIM5_up3utr	1.18815	1.35032
CTGF	ENST00000367976	connective tissue growth factor	CTGF	1.22704	4.04826		FGFR1	ENST00000487647	fibroblast growth factor receptor 1	FGFR1	1.18831	1.8206
IQGAP1	ENST00000560738	IQ motif containing GTPase activating protein 1	IQGAP1	1.22747	0.120159		ULK3	ENST00000562161	unc-51 like kinase 3	ULK3	1.18834	0.976029
CAV1	ENST00000393470	caveolin 1	CAV1	1.22751	0.143933		GNB1	ENST00000378609	G protein subunit beta 1	GNB1	1.1885	0.292349
NDUFA4L2	ENST00000556732	NDUFA4, mitochondrial complex associated like 2	NDUFA4L2	1.22784	1.14475		WSB2	ENST00000543186	WD repeat and SOCS box containing 2	WSB2	1.18852	0.976029
APOBEC2	ENST00000244669	apolipoprotein B mRNA editing enzyme catalytic subunit 2	APOBEC2	1.2281	0.212722		SNRNP25	ENST00000397876	small nuclear ribonucleoprotein U11/U12 subunit 25	SNRNP25	1.18861	3.44497
LYNX1	ENST00000614268	Ly6/neurotoxin 1	LYNX1	1.22824	0.293425		NUCB1	ENST00000407032	nucleobindin 1	NUCB1	1.1888	0.72838
ATP5G2	ENST00000338662	ATP synthase, H+ transporting, mitochondrial Fo complex subunit C2 (subunit 9)	ATP5G2	1.22829	0.293425		LGALS9	ENST00000467111	galectin 9	LGALS9	1.18885	0.976029
NLGN4Y	ENST00000382872	neuroligin 4, Y-linked	NLGN4Y	1.2283	0.407557		PAK1	ENST00000527457	p21 (RAC1) activated kinase 1	PAK1	1.18888	4.69373
GABBR1	ENST00000472823	gamma-aminobutyric acid type B receptor subunit 1	GABBR1	1.22856	0.143933		SELENON	ENST00000630065	selenoprotein N	SELENON	1.18889	1.8206
CDO1	ENST00000250535	cysteine dioxygenase type 1	CDO1	1.22879	0.407557		PDK2	ENST00000614357	pyruvate dehydrogenase kinase 2	PDK2	1.18914	4.69373
CHN1	ENST00000409597	chimerin 1	CHN1	1.22885	2.20178		WARS2	ENST00000235521	tryptophanyl tRNA synthetase 2, mitochondrial	WARS2	1.18918	4.69373
SHTN1	ENST00000392901	shootin 1	SHTN1	1.22953	0.813361		IFI16	ENST00000359709	interferon gamma inducible protein 16	IFI16	1.1893	4.69373
LINC00116	ENST00000611969	long intergenic non-protein coding RNA 116	LINC00116	1.22964	1.60223		CTDSP2	ENST00000547701	CTD small phosphatase 2	CTDSP2	1.18953	0.524189
RASSF5	ENST00000577571	Ras association domain family member 5	RASSF5	1.22968	0.813361		MARCH2	ENST00000602117	0	MARCH2	1.18962	0.292349
ARHGAP36	ENST00000412432	Rho GTPase activating protein 36	ARHGAP36	1.22983	4.04826		OSMR	ENST00000274276	oncostatin M receptor	OSMR	1.18968	4.69373
ANK1	ENST00000265709	ankyrin 1	ANK1	1.23009	0.813361		AMOT	ENST00000371959	angiomotin	AMOT	1.18982	2.51164
ENTPD1	ENST00000453258	ectonucleoside triphosphate diphosphohydrolase 1	ENTPD1	1.2302	1.14475		SCPEP1	ENST00000573239	serine carboxypeptidase 1	SCPEP1	1.1899	4.69373
C11orf74	ENST00000347206	chromosome 11 open reading frame 74	C11orf74	1.23021	0.120159		MLXIPL	ENST00000345114	MLX interacting protein like	MLXIPL	1.18996	2.51164
HSPB2	ENST00000304298	heat shock protein family B (small) member 2	HSPB2	1.23045	0.212722		GLRX5	ENST00000557731	glutaredoxin 5	GLRX5	1.19014	3.44497
FSD2	ENST00000334574	fibronectin type III and SPRY domain containing 2	FSD2	1.23085	1.60223		MAP4K5	ENST00000554091	mitogen-activated protein kinase kinase kinase kinase 5	MAP4K5	1.19019	0
SEC31B	ENST00000480905	SEC31 homolog B, COPII coat complex component	SEC31B	1.23092	0.293425		CMC2	ENST00000568228	C-X9-C motif containing 2	CMC2	1.19022	0.976029
ADAMTSL3	ENST00000567476	ADAMTS like 3	ADAMTSL3	1.23095	1.14475		GMNN	ENST00000230056	geminin, DNA replication inhibitor	GMNN	1.19051	4.69373
TBC1D8	ENST00000376840	TBC1 domain family member 8	TBC1D8	1.23097	1.60223		MCRS1	ENST00000548602	microspherule protein 1	MCRS1	1.19063	0.39198
MEOX2	ENST00000262041	mesenchyme homeobox 2	MEOX2	1.23099	0.293425		CDK10	ENST00000511415	cyclin dependent kinase 10	CDK10	1.19083	0.292349
ANKRD50	ENST00000515641	ankyrin repeat domain 50	ANKRD50	1.23114	0.813361		MOB3C	ENST00000371940	MOB kinase activator 3C	MOB3C	1.19109	2.51164
ZC3HAV1	ENST00000464606	zinc finger CCCH-type containing, antiviral 1	ZC3HAV1	1.23116	0.212722		ESAM	ENST00000417453	endothelial cell adhesion molecule	ESAM	1.19111	1.35032
MYL3	ENST00000292327	myosin light chain 3	MYL3	1.23117	1.14475		SKI	ENST00000378536	SKI proto-oncogene	SKI	1.19124	0.39198
NMNAT1	ENST00000462686	nicotinamide nucleotide adenylyltransferase 1	NMNAT1	1.23125	0.577736		DGKH	ENST00000626247	diacylglycerol kinase eta	DGKH	1.19136	0.524189
MANSC1	ENST00000535902	MANSC domain containing 1	MANSC1	1.23152	0.577736		FRZB	ENST00000295113	frizzled-related protein	FRZB	1.19151	3.44497
FXYD5	ENST00000392218	FXYD domain containing ion transport regulator 5	FXYD5	1.23199	0.143933		CRAT	ENST00000458362	carnitine O-acetyltransferase	CRAT	1.19163	2.51164
GLRX5	ENST00000557731	glutaredoxin 5	GLRX5	1.23228	0.813361		INPP5B	ENST00000373024	inositol polyphosphate-5-phosphatase B	INPP5B	1.19164	2.51164
AGAP3	ENST00000335367	ArfGAP with GTPase domain, ankyrin repeat and PH domain 3	AGAP3	1.23265	0.143933		RAD1	ENST00000382038	RAD1 checkpoint DNA exonuclease	RAD1	1.19183	0.292349
PARP15	ENST00000483793	poly(ADP-ribose) polymerase family member 15	PARP15	1.23283	1.60223		PLPP5	ENST00000529359	phospholipid phosphatase 5	PLPP5	1.19208	3.44497
RFLNB	ENST00000329099	refilin B	RFLNB	1.2329	0.0591273		SLC8B1	ENST00000552613	solute carrier family 8 member B1	SLC8B1	1.19224	0.72838
RPS6KA2	ENST00000405189	ribosomal protein S6 kinase A2	RPS6KA2	1.23336	0.293425		FUT11	ENST00000394790	fucosyltransferase 11	FUT11	1.19246	0.976029
COX7A2	ENST00000472311	cytochrome c oxidase subunit 7A2	COX7A2	1.23338	0.075527		MCM4	ENST00000518382	minichromosome maintenance complex component 4	MCM4	1.19254	1.35032
CDC25B	ENST00000340833	cell division cycle 25B	CDC25B	1.23345	0.143933		SMG9	ENST00000597598	SMG9, nonsense mediated mRNA decay factor	SMG9	1.19268	0
NDUFS3	ENST00000263774	NADH:ubiquinone oxidoreductase core subunit S3	NDUFS3	1.23373	0.120159		HSF1	ENST00000528838	heat shock transcription factor 1	HSF1	1.19269	3.44497
SDHA	ENST00000509564	succinate dehydrogenase complex flavoprotein subunit A	SDHA	1.23415	0.293425		NOL3	ENST00000563258	nucleolar protein 3	NOL3	1.19269	2.51164
ADA	ENST00000539235	adenosine deaminase	ADA	1.23427	0.120159		MECR	ENST00000463412	mitochondrial trans-2-enoyl-CoA reductase	MECR	1.19292	0.72838
SDC3	ENST00000336798	syndecan 3	SDC3	1.23429	0		CD74	ENST00000523813	CD74 molecule	CD74	1.193	0.39198
FASTKD1	ENST00000453929	FAST kinase domains 1	FASTKD1	1.23473	0.577736		DNAJC25	ENST00000447096	DnaJ heat shock protein family (Hsp40) member C25	DNAJC25	1.193	2.51164
TEAD2	ENST00000598810	TEA domain transcription factor 2	TEAD2	1.2348	0		MRPS7	ENST00000583407	mitochondrial ribosomal protein S7	MRPS7	1.19328	0
PGK1	ENST00000373316	phosphoglycerate kinase 1	PGK1	1.2351	0		RNF4	ENST00000506706	ring finger protein 4	RNF4	1.19338	1.8206
CSGALNACT1	ENST00000522854	chondroitin sulfate N-acetylgalactosaminyltransferase 1	CSGALNACT1	1.2351	0.120159		CTSH	ENST00000529861	cathepsin H	CTSH	1.19342	3.44497
TMEM126A	ENST00000531366	transmembrane protein 126A	TMEM126A	1.23517	0.143933		RBM7	ENST00000542140	RNA binding motif protein 7	RBM7	1.19344	4.69373
TFPI2	ENST00000451238	tissue factor pathway inhibitor 2	TFPI2	1.23528	0.577736		C11orf74	ENST00000528092	chromosome 11 open reading frame 74	C11orf74	1.19352	4.69373
HCFC1R1	ENST00000574151	host cell factor C1 regulator 1	HCFC1R1	1.23583	1.14475		CS	ENST00000351328	citrate synthase	CS	1.19364	1.8206
SEPT5	ENST00000395109	0	SEPT5	1.23584	1.14475		NAA40	ENST00000544138	N(alpha)-acetyltransferase 40, NatD catalytic subunit	NAA40	1.19372	3.44497
KCNA7	ENST00000221444	potassium voltage-gated channel subfamily A member 7	KCNA7	1.23599	2.20178		KSR1	ENST00000577823	kinase suppressor of ras 1	KSR1	1.19391	2.51164
HSPB11	ENST00000371376	heat shock protein family B (small) member 11	HSPB11	1.23605	0.0591273		PARP3	ENST00000471971	poly(ADP-ribose) polymerase family member 3	PARP3	1.19391	0.72838
TNC	ENST00000534839	tenascin C	TNC	1.23623	1.60223		HSP90B1	ENST00000614327	heat shock protein 90 beta family member 1	HSP90B1	1.19419	0.39198
TRAK2	ENST00000332624	trafficking kinesin protein 2	TRAK2	1.23648	0.0591273		JAM3	ENST00000532252	junctional adhesion molecule 3	JAM3	1.19421	4.69373
RALY	ENST00000442805	RALY heterogeneous nuclear ribonucleoprotein	RALY	1.2366	0.0591273		STAU2_up3utr	ENST00000521210	staufen double-stranded RNA binding protein 2	STAU2_up3utr	1.19443	1.8206
DOPEY2	ENST00000399151	dopey family member 2	DOPEY2	1.23663	1.14475		MYO15B	ENST00000577948	myosin XVB	MYO15B	1.19448	1.35032
ATP8B2	ENST00000368487	ATPase phospholipid transporting 8B2	ATP8B2	1.23668	0.143933		WDCP	ENST00000406895	WD repeat and coiled coil containing	WDCP	1.1948	2.51164
NHSL2	ENST00000631375	NHS like 2	NHSL2	1.2368	0		FRMD4A	ENST00000495956	FERM domain containing 4A	FRMD4A	1.19486	4.69373
ATP5D	ENST00000591249	ATP synthase, H+ transporting, mitochondrial F1 complex, delta subunit	ATP5D	1.23753	1.60223		MFSD6	ENST00000281416	major facilitator superfamily domain containing 6	MFSD6	1.19525	2.51164
ST8SIA4	ENST00000231461	ST8 alpha-N-acetyl-neuraminide alpha-2,8-sialyltransferase 4	ST8SIA4	1.23755	0.407557		P2RX5-TAX1BP3	ENST00000550383	P2RX5-TAX1BP3 readthrough (NMD candidate)	P2RX5-TAX1BP3	1.19539	0.976029
DLAT	ENST00000531306	dihydrolipoamide S-acetyltransferase	DLAT	1.23769	0.143933		YEATS2	ENST00000305135	YEATS domain containing 2	YEATS2	1.19548	0.976029
CASP4	ENST00000393150	caspase 4	CASP4	1.23772	0.577736		ANKRD44	ENST00000447713	ankyrin repeat domain 44	ANKRD44	1.19562	1.35032
SPARCL1	ENST00000503414	SPARC like 1	SPARCL1	1.23786	0		PAXBP1	ENST00000421049	PAX3 and PAX7 binding protein 1	PAXBP1	1.19565	0.205171
PARP9	ENST00000492382	poly(ADP-ribose) polymerase family member 9	PARP9	1.23805	0		KIAA1551	ENST00000312561	KIAA1551	KIAA1551	1.19569	1.8206
ELMO1	ENST00000420636	engulfment and cell motility 1	ELMO1	1.23811	0.212722		ANXA2	ENST00000561022	annexin A2	ANXA2	1.19625	1.8206
FBXL22	ENST00000534939	F-box and leucine rich repeat protein 22	FBXL22	1.23818	0.813361		PTPRE	ENST00000306042	protein tyrosine phosphatase, receptor type E	PTPRE	1.19634	4.69373
EML1	ENST00000557313	echinoderm microtubule associated protein like 1	EML1	1.23831	0.577736		HARS	ENST00000415192	histidyl-tRNA synthetase	HARS	1.19766	2.51164
FAM210B	ENST00000371384	family with sequence similarity 210 member B	FAM210B	1.23839	0.0591273		GMPR2	ENST00000558483	guanosine monophosphate reductase 2	GMPR2	1.19794	3.44497
C15orf61	ENST00000342683	chromosome 15 open reading frame 61	C15orf61	1.23906	0.293425		FRMD4B	ENST00000398540	FERM domain containing 4B	FRMD4B	1.19816	4.69373
SRGAP1	ENST00000355086	SLIT-ROBO Rho GTPase activating protein 1	SRGAP1	1.23953	0.293425		AL133352.1	ENST00000529568	0	AL133352.1	1.1982	0.524189
NDUFA9	ENST00000266544	NADH:ubiquinone oxidoreductase subunit A9	NDUFA9	1.23963	0.143933		SLIRP	ENST00000553981	SRA stem-loop interacting RNA binding protein	SLIRP	1.19827	0.72838
CD37	ENST00000595660	CD37 molecule	CD37	1.23985	2.20178		SLC41A2	ENST00000258538	solute carrier family 41 member 2	SLC41A2	1.19838	4.69373
DENND5A	ENST00000527896	DENN domain containing 5A	DENND5A	1.23997	0		PPT1	ENST00000433473	palmitoyl-protein thioesterase 1	PPT1	1.19846	1.8206
MYO1E	ENST00000288235	myosin IE	MYO1E	1.23999	0.0591273		PHB2	ENST00000544888	prohibitin 2	PHB2	1.19847	0.39198
AC024270.1	ENST00000563790	Hepatoma-derived growth factor-related protein 3	AC024270.1	1.24023	0.212722		TMUB2	ENST00000588413	transmembrane and ubiquitin like domain containing 2	TMUB2	1.19868	4.69373
SH3PXD2B	ENST00000311601	SH3 and PX domains 2B	SH3PXD2B	1.24035	0.813361		CAV2	ENST00000222693	caveolin 2	CAV2	1.1987	1.35032
PXDC1	ENST00000380277	PX domain containing 1	PXDC1	1.2405	1.14475		PARP1	ENST00000366794	poly(ADP-ribose) polymerase 1	PARP1	1.19885	0.976029
TACC1	ENST00000521866	transforming acidic coiled-coil containing protein 1	TACC1	1.24068	0.075527		SLC16A7	ENST00000261187	solute carrier family 16 member 7	SLC16A7	1.19895	4.69373
CYBA	ENST00000569359	cytochrome b-245 alpha chain	CYBA	1.24086	0		CSF1R	ENST00000504875	colony stimulating factor 1 receptor	CSF1R	1.19896	2.51164
TBCD	ENST00000574422	tubulin folding cofactor D	TBCD	1.24092	0		HIF1A	ENST00000557538	hypoxia inducible factor 1 alpha subunit	HIF1A	1.19946	2.51164
FRAS1	ENST00000510944	Fraser extracellular matrix complex subunit 1	FRAS1	1.24105	0.813361		HGSNAT	ENST00000379644	heparan-alpha-glucosaminide N-acetyltransferase	HGSNAT	1.20002	0.205171
COQ9	ENST00000563391	coenzyme Q9	COQ9	1.2412	0		DLST	ENST00000555988	dihydrolipoamide S-succinyltransferase	DLST	1.20025	0.138866
CYFIP1	ENST00000610365	cytoplasmic FMR1 interacting protein 1	CYFIP1	1.24131	0.293425		FMNL3	ENST00000335154	formin like 3	FMNL3	1.2003	2.51164
ARHGAP31	ENST00000264245	Rho GTPase activating protein 31	ARHGAP31	1.24146	0.143933		STAT2	ENST00000555646	signal transducer and activator of transcription 2	STAT2	1.20073	0.72838
SFXN3	ENST00000489434	sideroflexin 3	SFXN3	1.24155	0.143933		FAM219B	ENST00000357635	family with sequence similarity 219 member B	FAM219B	1.20083	0.292349
MSMO1	ENST00000505270	methylsterol monooxygenase 1	MSMO1	1.24171	0.577736		OXA1L	ENST00000604262	OXA1L, mitochondrial inner membrane protein	OXA1L	1.20104	0.976029
ACTG1	ENST00000570382	actin gamma 1	ACTG1	1.24219	0.0591273		AIF1L	ENST00000372298	allograft inflammatory factor 1 like	AIF1L	1.20105	3.44497
PPIC	ENST00000306442	peptidylprolyl isomerase C	PPIC	1.24224	0.120159		CORO1C	ENST00000550542	coronin 1C	CORO1C	1.20108	0.72838
CYP4V2	ENST00000378802	cytochrome P450 family 4 subfamily V member 2	CYP4V2	1.2427	2.20178		SULF2	ENST00000467815	sulfatase 2	SULF2	1.20124	1.35032
MLF1	ENST00000491767	myeloid leukemia factor 1	MLF1	1.24316	4.04826		CAMK2N1	ENST00000375078	calcium/calmodulin dependent protein kinase II inhibitor 1	CAMK2N1	1.2013	1.35032
CYP7B1	ENST00000310193	cytochrome P450 family 7 subfamily B member 1	CYP7B1	1.24329	0.212722		DRAM2	ENST00000496430	DNA damage regulated autophagy modulator 2	DRAM2	1.20132	0.205171
OSTF1	ENST00000346234	osteoclast stimulating factor 1	OSTF1	1.24351	0.120159		APOBEC2	ENST00000244669	apolipoprotein B mRNA editing enzyme catalytic subunit 2	APOBEC2	1.20141	0.976029
THBS1	ENST00000260356	thrombospondin 1	THBS1	1.24412	4.04826		NAGK	ENST00000450272	N-acetylglucosamine kinase	NAGK	1.2015	0
ETNPPL	ENST00000512646	ethanolamine-phosphate phospho-lyase	ETNPPL	1.24414	0.813361		PITPNA	ENST00000539476	phosphatidylinositol transfer protein alpha	PITPNA	1.20155	1.35032
CCDC102B	ENST00000360242	coiled-coil domain containing 102B	CCDC102B	1.24424	0.813361		SNTB1	ENST00000517992	syntrophin beta 1	SNTB1	1.20155	1.8206
GPC4	ENST00000370828	glypican 4	GPC4	1.24463	0.813361		DYNLT1	ENST00000367089	dynein light chain Tctex-type 1	DYNLT1	1.20198	0.72838
ANXA2	ENST00000561022	annexin A2	ANXA2	1.24468	0.407557		CLSTN1	ENST00000361311	calsyntenin 1	CLSTN1	1.20228	1.35032
TRO	ENST00000173898	trophinin	TRO	1.24482	1.60223		KDELC2	ENST00000530529	KDEL motif containing 2	KDELC2	1.2023	0.976029
HLTF	ENST00000310053	helicase like transcription factor	HLTF	1.2452	0.120159		IFT172	ENST00000450564	intraflagellar transport 172	IFT172	1.20263	0.976029
C1QB	ENST00000509305	complement C1q B chain	C1QB	1.24559	0.407557		CTSA	ENST00000606788	cathepsin A	CTSA	1.20264	0
ATP5J	ENST00000457143	ATP synthase, H+ transporting, mitochondrial Fo complex subunit F6	ATP5J	1.24563	0.293425		CAV1	ENST00000451122	caveolin 1	CAV1	1.20265	0.976029
TCEAL9	ENST00000372661	transcription elongation factor A like 9	TCEAL9	1.24575	0.407557		ACSL4	ENST00000514500	acyl-CoA synthetase long-chain family member 4	ACSL4	1.20267	0.524189
CXCL12	ENST00000343575	C-X-C motif chemokine ligand 12	CXCL12	1.24575	0.143933		ANAPC11	ENST00000577425	anaphase promoting complex subunit 11	ANAPC11	1.20312	0.976029
NT5DC2	ENST00000471522	5'-nucleotidase domain containing 2	NT5DC2	1.24594	0.212722		EML4	ENST00000401738	echinoderm microtubule associated protein like 4	EML4	1.20328	3.44497
TPD52	ENST00000379097	tumor protein D52	TPD52	1.246	0.212722		NARFL	ENST00000570289	nuclear prelamin A recognition factor like	NARFL	1.20331	0.524189
CDH13	ENST00000567445	cadherin 13	CDH13	1.24605	0		UQCR11	ENST00000591899	ubiquinol-cytochrome c reductase, complex III subunit XI	UQCR11	1.20343	1.8206
PLCD3	ENST00000539433	phospholipase C delta 3	PLCD3	1.24628	0.813361		C14orf2	ENST00000286953	chromosome 14 open reading frame 2	C14orf2	1.20344	1.8206
ITM2A	ENST00000373298	integral membrane protein 2A	ITM2A	1.24629	0.577736		CERCAM	ENST00000372842	cerebral endothelial cell adhesion molecule	CERCAM	1.20355	4.69373
CD53	ENST00000271324	CD53 molecule	CD53	1.24634	1.60223		RBM6	ENST00000425608	RNA binding motif protein 6	RBM6	1.20381	0.39198
ARHGEF6	ENST00000250617	Rac/Cdc42 guanine nucleotide exchange factor 6	ARHGEF6	1.24636	0.212722		MGST2	ENST00000506797	microsomal glutathione S-transferase 2	MGST2	1.20421	3.44497
ADAMTS2	ENST00000251582	ADAM metallopeptidase with thrombospondin type 1 motif 2	ADAMTS2	1.24683	0.212722		BCAT2	ENST00000316273	branched chain amino acid transaminase 2	BCAT2	1.20437	3.44497
SUCLA2	ENST00000378654	succinate-CoA ligase ADP-forming beta subunit	SUCLA2	1.24685	0.0591273		HPCAL1	ENST00000422133	hippocalcin like 1	HPCAL1	1.20444	2.51164
LY6E	ENST00000521182	lymphocyte antigen 6 family member E	LY6E	1.24694	0.407557		CHD3	ENST00000470531	chromodomain helicase DNA binding protein 3	CHD3	1.20456	0.524189
NDUFA10	ENST00000620965	NADH:ubiquinone oxidoreductase subunit A10	NDUFA10	1.24708	0.0591273		ETHE1	ENST00000598330	ETHE1, persulfide dioxygenase	ETHE1	1.20537	0.524189
NDUFB3	ENST00000450023	NADH:ubiquinone oxidoreductase subunit B3	NDUFB3	1.2471	0.143933		STEAP4	ENST00000380079	STEAP4 metalloreductase	STEAP4	1.20555	0.976029
KAZALD1	ENST00000370200	Kazal type serine peptidase inhibitor domain 1	KAZALD1	1.24727	0.813361		RAVER2	ENST00000418058	ribonucleoprotein, PTB binding 2	RAVER2	1.20561	0.72838
DOCK2	ENST00000433448	dedicator of cytokinesis 2	DOCK2	1.24728	0.577736		SDC3	ENST00000336798	syndecan 3	SDC3	1.20633	0.976029
BACE2	ENST00000328735	beta-site APP-cleaving enzyme 2	BACE2	1.24765	0		DUSP6	ENST00000308385	dual specificity phosphatase 6	DUSP6	1.20643	3.44497
MSR1	ENST00000445506	macrophage scavenger receptor 1	MSR1	1.24765	1.60223		SLC25A12	ENST00000422440	solute carrier family 25 member 12	SLC25A12	1.20675	3.44497
PLA2R1	ENST00000392771	phospholipase A2 receptor 1	PLA2R1	1.24785	0.120159		FKBP3	ENST00000557324	FK506 binding protein 3	FKBP3	1.20676	3.44497
TLR4	ENST00000355622	toll like receptor 4	TLR4	1.24807	0.212722		FLNA	ENST00000420627	filamin A	FLNA	1.20694	2.51164
NOTCH3	ENST00000595514	notch 3	NOTCH3	1.24818	0.075527		NHSL2	ENST00000633930	NHS like 2	NHSL2	1.20707	0.524189
HACD4	ENST00000495827	3-hydroxyacyl-CoA dehydratase 4	HACD4	1.24829	0.577736		MOSPD1	ENST00000370777	motile sperm domain containing 1	MOSPD1	1.20727	1.8206
RNF10	ENST00000542438	ring finger protein 10	RNF10	1.24834	0		LHFP	ENST00000379589	lipoma HMGIC fusion partner	LHFP	1.20732	0.72838
CD34	ENST00000367036	CD34 molecule	CD34	1.24884	0.0591273		SH3BGRL3	ENST00000319041	SH3 domain binding glutamate rich protein like 3	SH3BGRL3	1.20742	1.35032
OAF	ENST00000328965	out at first homolog	OAF	1.24922	0		TIMM44	ENST00000595876	translocase of inner mitochondrial membrane 44	TIMM44	1.20743	0
STON1	ENST00000444932	stonin 1	STON1	1.24948	0.143933		PEG10	ENST00000617526	paternally expressed 10	PEG10	1.20745	2.51164
PHLDB2	ENST00000393923	pleckstrin homology like domain family B member 2	PHLDB2	1.24993	0.0591273		SFMBT2	ENST00000379711	Scm-like with four mbt domains 2	SFMBT2	1.20762	2.51164
CLIC4	ENST00000374379	chloride intracellular channel 4	CLIC4	1.25004	0.407557		KIAA1109_up3utr	ENST00000264501	KIAA1109	KIAA1109_up3utr	1.2077	3.44497
ZYX	ENST00000354434	zyxin	ZYX	1.25006	0		ECSIT	ENST00000593231	ECSIT signalling integrator	ECSIT	1.20773	3.44497
CHD2	ENST00000627460	chromodomain helicase DNA binding protein 2	CHD2	1.25012	0.577736		BCKDK	ENST00000567530	branched chain ketoacid dehydrogenase kinase	BCKDK	1.20776	1.35032
ZNF83	ENST00000601140	zinc finger protein 83	ZNF83	1.25035	0.813361		GRPEL2	ENST00000416916	GrpE like 2, mitochondrial	GRPEL2	1.20783	4.69373
TRIM22	ENST00000454828	tripartite motif containing 22	TRIM22	1.2504	0.813361		TBCB	ENST00000589624	tubulin folding cofactor B	TBCB	1.20792	2.51164
PGM1	ENST00000371083	phosphoglucomutase 1	PGM1	1.25064	0.577736		KNOP1	ENST00000219837	lysine rich nucleolar protein 1	KNOP1	1.20802	3.44497
PDLIM7	ENST00000503827	PDZ and LIM domain 7	PDLIM7	1.25083	0.075527		MYO19	ENST00000621550	myosin XIX	MYO19	1.20811	1.35032
NRK	ENST00000243300	Nik related kinase	NRK	1.25139	1.60223		ECHDC2	ENST00000358358	enoyl-CoA hydratase domain containing 2	ECHDC2	1.20815	4.69373
TRAP1	ENST00000574175	TNF receptor associated protein 1	TRAP1	1.25142	0		CD302	ENST00000259053	CD302 molecule	CD302	1.20823	2.51164
C2orf88	ENST00000396974	chromosome 2 open reading frame 88	C2orf88	1.25161	0.407557		TXNL4A	ENST00000355491	thioredoxin like 4A	TXNL4A	1.20836	3.44497
ACOT2	ENST00000622407	acyl-CoA thioesterase 2	ACOT2	1.25182	0.293425		SH2D3C	ENST00000314830	SH2 domain containing 3C	SH2D3C	1.20839	3.44497
MAN2B1	ENST00000596591	mannosidase alpha class 2B member 1	MAN2B1	1.25228	0		NAGA	ENST00000396398	alpha-N-acetylgalactosaminidase	NAGA	1.20852	4.69373
PHC1	ENST00000544539	polyhomeotic homolog 1	PHC1	1.25253	2.20178		TIMMDC1	ENST00000493694	translocase of inner mitochondrial membrane domain containing 1	TIMMDC1	1.20863	0.292349
CREM	ENST00000490511	cAMP responsive element modulator	CREM	1.25267	1.14475		ASAP1	ENST00000520927	ArfGAP with SH3 domain, ankyrin repeat and PH domain 1	ASAP1	1.20866	0.976029
ATP1B3	ENST00000462082	ATPase Na+/K+ transporting subunit beta 3	ATP1B3	1.25312	1.14475		NDUFS2	ENST00000392179	NADH:ubiquinone oxidoreductase core subunit S2	NDUFS2	1.20889	0.976029
F2R	ENST00000319211	coagulation factor II thrombin receptor	F2R	1.25322	0.577736		NAV2	ENST00000540292	neuron navigator 2	NAV2	1.20903	1.8206
BCKDK	ENST00000484226	branched chain ketoacid dehydrogenase kinase	BCKDK	1.25337	0.143933		ETFA	ENST00000559602	electron transfer flavoprotein alpha subunit	ETFA	1.20916	0.292349
LASP1	ENST00000419929	LIM and SH3 protein 1	LASP1	1.25368	0.0591273		SLC25A4	ENST00000491736	solute carrier family 25 member 4	SLC25A4	1.2094	0.976029
SLC12A2	ENST00000343225	solute carrier family 12 member 2	SLC12A2	1.2537	0.407557		KCTD10	ENST00000541077	potassium channel tetramerization domain containing 10	KCTD10	1.20955	0.524189
HAUS6	ENST00000415524	HAUS augmin like complex subunit 6	HAUS6	1.25398	0.407557		FKBP14	ENST00000222803	FK506 binding protein 14	FKBP14	1.20963	1.8206
ATP5I	ENST00000304312	ATP synthase, H+ transporting, mitochondrial Fo complex subunit E	ATP5I	1.2544	0.293425		FAXDC2	ENST00000517938	fatty acid hydroxylase domain containing 2	FAXDC2	1.20976	4.69373
SMTN	ENST00000624247	smoothelin	SMTN	1.25442	0.813361		TTLL4	ENST00000417196	tubulin tyrosine ligase like 4	TTLL4	1.20995	1.8206
ACADM	ENST00000528016	acyl-CoA dehydrogenase, C-4 to C-12 straight chain	ACADM	1.25445	0.577736		SAT2	ENST00000269298	spermidine/spermine N1-acetyltransferase family member 2	SAT2	1.20996	3.44497
LRP1	ENST00000243077	LDL receptor related protein 1	LRP1	1.25447	0.577736		IQGAP1	ENST00000633485	IQ motif containing GTPase activating protein 1	IQGAP1	1.2101	0.72838
NDUFS2	ENST00000392179	NADH:ubiquinone oxidoreductase core subunit S2	NDUFS2	1.25462	0		TTC17	ENST00000039989	tetratricopeptide repeat domain 17	TTC17	1.21043	0.39198
ARPC1B	ENST00000252725	actin related protein 2/3 complex subunit 1B	ARPC1B	1.25496	0.212722		NXF1	ENST00000531131	nuclear RNA export factor 1	NXF1	1.21053	0.976029
IDH1	ENST00000446179	isocitrate dehydrogenase (NADP(+)) 1, cytosolic	IDH1	1.25524	0.0591273		SEPT10	ENST00000437928	0	SEPT10	1.21074	1.35032
OPN3	ENST00000366554	opsin 3	OPN3	1.2555	0		SLCO5A1	ENST00000524945	solute carrier organic anion transporter family member 5A1	SLCO5A1	1.21075	1.8206
SERF2	ENST00000339624	small EDRK-rich factor 2	SERF2	1.25586	0.407557		TMEM173	ENST00000330794	transmembrane protein 173	TMEM173	1.21098	1.35032
SNTA1	ENST00000217381	syntrophin alpha 1	SNTA1	1.25589	0.813361		COBL	ENST00000441453	cordon-bleu WH2 repeat protein	COBL	1.21132	2.51164
SULT1A1	ENST00000567512	sulfotransferase family 1A member 1	SULT1A1	1.25596	0.407557		ZNF605	ENST00000392321	zinc finger protein 605	ZNF605	1.21168	1.35032
NABP1	ENST00000425611	nucleic acid binding protein 1	NABP1	1.25601	1.60223		SLC18B1	ENST00000275227	solute carrier family 18 member B1	SLC18B1	1.2117	4.69373
MAGI1	ENST00000621418	membrane associated guanylate kinase, WW and PDZ domain containing 1	MAGI1	1.25653	0		TBX2	ENST00000419047	T-box 2	TBX2	1.21201	0.72838
GLMP	ENST00000481050	glycosylated lysosomal membrane protein	GLMP	1.25663	0.407557		ACAT1	ENST00000531813	acetyl-CoA acetyltransferase 1	ACAT1	1.21201	3.44497
LDHB	ENST00000396076	lactate dehydrogenase B	LDHB	1.25671	0.0591273		FLI1	ENST00000608303	Fli-1 proto-oncogene, ETS transcription factor	FLI1	1.21223	0.976029
LBH	ENST00000401506	limb bud and heart development	LBH	1.2568	1.14475		SLC9C1	ENST00000471295	solute carrier family 9 member C1	SLC9C1	1.21254	0.524189
FAM102B	ENST00000370035	family with sequence similarity 102 member B	FAM102B	1.25693	0.577736		USP48	ENST00000529637	ubiquitin specific peptidase 48	USP48	1.21257	1.35032
CD248	ENST00000311330	CD248 molecule	CD248	1.25695	0.813361		NDUFS3	ENST00000534208	NADH:ubiquinone oxidoreductase core subunit S3	NDUFS3	1.21269	0.976029
ST3GAL1	ENST00000522652	ST3 beta-galactoside alpha-2,3-sialyltransferase 1	ST3GAL1	1.25726	0.813361		DTNA	ENST00000599844	dystrobrevin alpha	DTNA	1.21333	3.44497
STK39	ENST00000355999	serine/threonine kinase 39	STK39	1.25732	0.0591273		NDUFS7	ENST00000534853	NADH:ubiquinone oxidoreductase core subunit S7	NDUFS7	1.21344	4.69373
PLS3	ENST00000289290	plastin 3	PLS3	1.2577	0		OXNAD1	ENST00000442255	oxidoreductase NAD binding domain containing 1	OXNAD1	1.21346	2.51164
ETFDH	ENST00000307738	electron transfer flavoprotein dehydrogenase	ETFDH	1.25773	0.075527		HOXD8	ENST00000313173	homeobox D8	HOXD8	1.21367	2.51164
DYNLL1	ENST00000552870	dynein light chain LC8-type 1	DYNLL1	1.25779	0.212722		CSGALNACT1	ENST00000397998	chondroitin sulfate N-acetylgalactosaminyltransferase 1	CSGALNACT1	1.21392	0.39198
CTSZ	ENST00000217131	cathepsin Z	CTSZ	1.25808	0.212722		NDUFA9	ENST00000266544	NADH:ubiquinone oxidoreductase subunit A9	NDUFA9	1.21396	3.44497
ASAP1	ENST00000520342	ArfGAP with SH3 domain, ankyrin repeat and PH domain 1	ASAP1	1.25821	0.143933		TRIM22	ENST00000414897	tripartite motif containing 22	TRIM22	1.21405	4.69373
CSRP3	ENST00000265968	cysteine and glycine rich protein 3	CSRP3	1.25826	4.04826		CACNB3	ENST00000550483	calcium voltage-gated channel auxiliary subunit beta 3	CACNB3	1.21414	0.976029
CEP85	ENST00000453146	centrosomal protein 85	CEP85	1.25835	2.20178		ITGA6	ENST00000409532	integrin subunit alpha 6	ITGA6	1.21419	0.72838
DAAM1	ENST00000395125	dishevelled associated activator of morphogenesis 1	DAAM1	1.25842	0.075527		TACC1	ENST00000317827	transforming acidic coiled-coil containing protein 1	TACC1	1.21438	0.205171
DDX39B	ENST00000418897	DExD-box helicase 39B	DDX39B	1.25854	2.20178		NDUFB7	ENST00000593353	NADH:ubiquinone oxidoreductase subunit B7	NDUFB7	1.21455	1.35032
ANPEP	ENST00000560028	alanyl aminopeptidase, membrane	ANPEP	1.25865	0.577736		FCGR2A	ENST00000367972	Fc fragment of IgG receptor IIa	FCGR2A	1.21485	4.69373
DENND2A	ENST00000475837	DENN domain containing 2A	DENND2A	1.25871	0.0591273		TRPT1	ENST00000544286	tRNA phosphotransferase 1	TRPT1	1.21485	0.976029
CASP8	ENST00000424461	caspase 8	CASP8	1.25891	1.14475		PRMT2	ENST00000621201	protein arginine methyltransferase 2	PRMT2	1.21497	4.69373
MRC1	ENST00000569591	mannose receptor C-type 1	MRC1	1.25903	1.14475		MINDY3	ENST00000277632	MINDY lysine 48 deubiquitinase 3	MINDY3	1.215	2.51164
MPZL1	ENST00000367853	myelin protein zero like 1	MPZL1	1.25906	0.407557		DNMT3A	ENST00000380756	DNA methyltransferase 3 alpha	DNMT3A	1.21508	0.976029
RAPGEF5	ENST00000458533	Rap guanine nucleotide exchange factor 5	RAPGEF5	1.25913	1.14475		CDK6	ENST00000265734	cyclin dependent kinase 6	CDK6	1.21516	2.51164
KIT	ENST00000288135	KIT proto-oncogene receptor tyrosine kinase	KIT	1.25927	0.813361		GOLM1	ENST00000388711	golgi membrane protein 1	GOLM1	1.21536	4.69373
PITPNC1	ENST00000580974	phosphatidylinositol transfer protein, cytoplasmic 1	PITPNC1	1.25932	0.407557		STX2	ENST00000344271	syntaxin 2	STX2	1.21556	2.51164
CD9	ENST00000009180	CD9 molecule	CD9	1.25985	1.14475		ATP5A1	ENST00000591981	ATP synthase, H+ transporting, mitochondrial F1 complex, alpha subunit 1, cardiac muscle	ATP5A1	1.21565	0
ARSB	ENST00000264914	arylsulfatase B	ARSB	1.26027	0.212722		FRAT2	ENST00000371019	FRAT2, WNT signaling pathway regulator	FRAT2	1.21568	4.69373
TES	ENST00000393481	testin LIM domain protein	TES	1.26047	0.212722		PTPRB	ENST00000334414	protein tyrosine phosphatase, receptor type B	PTPRB	1.21587	1.8206
ARL15	ENST00000620747	ADP ribosylation factor like GTPase 15	ARL15	1.26082	0.212722		PDE6D	ENST00000409772	phosphodiesterase 6D	PDE6D	1.21607	0.292349
DUSP10	ENST00000494642	dual specificity phosphatase 10	DUSP10	1.261	0.407557		PMEPA1	ENST00000395816	prostate transmembrane protein, androgen induced 1	PMEPA1	1.21612	2.51164
COX7A1	ENST00000589154	cytochrome c oxidase subunit 7A1	COX7A1	1.26104	0.577736		SELENBP1	ENST00000368868	selenium binding protein 1	SELENBP1	1.21613	3.44497
ARHGEF2	ENST00000470874	Rho/Rac guanine nucleotide exchange factor 2	ARHGEF2	1.26157	0.577736		MXRA8	ENST00000445648	matrix remodeling associated 8	MXRA8	1.21653	2.51164
PENK	ENST00000314922	proenkephalin	PENK	1.26225	0.577736		SDF4	ENST00000263741	stromal cell derived factor 4	SDF4	1.21662	1.35032
DDR2	ENST00000367921	discoidin domain receptor tyrosine kinase 2	DDR2	1.26269	0.407557		RALGPS1	ENST00000259351	Ral GEF with PH domain and SH3 binding motif 1	RALGPS1	1.21671	1.8206
AKAP1	ENST00000573326	A-kinase anchoring protein 1	AKAP1	1.26275	1.60223		BTN3A2	ENST00000377708	butyrophilin subfamily 3 member A2	BTN3A2	1.21681	1.8206
MECOM	ENST00000481315	MDS1 and EVI1 complex locus	MECOM	1.26279	0.143933		ADCY4	ENST00000557056	adenylate cyclase 4	ADCY4	1.21683	1.35032
SGCE	ENST00000445866	sarcoglycan epsilon	SGCE	1.26288	0.407557		LAMB1	ENST00000393561	laminin subunit beta 1	LAMB1	1.21719	4.69373
PLOD2	ENST00000282903	procollagen-lysine,2-oxoglutarate 5-dioxygenase 2	PLOD2	1.26298	0.212722		SPARCL1	ENST00000418378	SPARC like 1	SPARCL1	1.21724	0.976029
EXTL1	ENST00000374280	exostosin like glycosyltransferase 1	EXTL1	1.26307	0.407557		DDR2	ENST00000367922	discoidin domain receptor tyrosine kinase 2	DDR2	1.21742	4.69373
MYOM1	ENST00000400569	myomesin 1	MYOM1	1.2637	0.075527		KLHL5_up3utr	ENST00000261425	kelch like family member 5	KLHL5_up3utr	1.21753	0.976029
ZNF28	ENST00000457749	zinc finger protein 28	ZNF28	1.26382	0.407557		MYZAP	ENST00000267853	myocardial zonula adherens protein	MYZAP	1.21764	2.51164
SUCLG1	ENST00000393868	succinate-CoA ligase alpha subunit	SUCLG1	1.26385	0.0591273		EGFLAM	ENST00000336740	EGF like, fibronectin type III and laminin G domains	EGFLAM	1.21841	0.976029
IDH2	ENST00000540499	isocitrate dehydrogenase (NADP(+)) 2, mitochondrial	IDH2	1.26449	0.293425		IAH1	ENST00000351760	isoamyl acetate-hydrolyzing esterase 1 homolog	IAH1	1.21842	0
ECM1	ENST00000369047	extracellular matrix protein 1	ECM1	1.26517	0.0591273		BCAM	ENST00000590196	basal cell adhesion molecule (Lutheran blood group)	BCAM	1.21878	0.292349
C11orf24	ENST00000304271	chromosome 11 open reading frame 24	C11orf24	1.26521	0		RPL11	ENST00000458455	ribosomal protein L11	RPL11	1.21878	0.976029
NDUFC1	ENST00000544855	NADH:ubiquinone oxidoreductase subunit C1	NDUFC1	1.26541	0.407557		CKAP4	ENST00000378026	cytoskeleton associated protein 4	CKAP4	1.21885	1.35032
AMOT	ENST00000371958	angiomotin	AMOT	1.26553	0.212722		GNB4	ENST00000232564	G protein subunit beta 4	GNB4	1.21897	2.51164
DOCK1	ENST00000280333	dedicator of cytokinesis 1	DOCK1	1.26558	0.0591273		ADD3	ENST00000277900	adducin 3	ADD3	1.21906	1.8206
RAVER2	ENST00000418058	ribonucleoprotein, PTB binding 2	RAVER2	1.26585	0.075527		UBAC1	ENST00000371756	UBA domain containing 1	UBAC1	1.21918	0.976029
EPB41L4B	ENST00000374557	erythrocyte membrane protein band 4.1 like 4B	EPB41L4B	1.26586	1.14475		ARHGEF17	ENST00000263674	Rho guanine nucleotide exchange factor 17	ARHGEF17	1.21926	0.976029
SYNC	ENST00000417633	syncoilin, intermediate filament protein	SYNC	1.2663	0		ACADVL	ENST00000583858	acyl-CoA dehydrogenase, very long chain	ACADVL	1.21934	1.8206
TSPAN13	ENST00000262067	tetraspanin 13	TSPAN13	1.2663	0.813361		SIRT3	ENST00000529382	sirtuin 3	SIRT3	1.21939	2.51164
APOO	ENST00000633372	apolipoprotein O	APOO	1.26678	0		PRDX2	ENST00000334482	peroxiredoxin 2	PRDX2	1.21982	1.8206
RASSF3	ENST00000336061	Ras association domain family member 3	RASSF3	1.26703	0.407557		CMKLR1	ENST00000550402	chemerin chemokine-like receptor 1	CMKLR1	1.22036	4.69373
LDB2	ENST00000507464	LIM domain binding 2	LDB2	1.26736	0.075527		AIFM1	ENST00000529877	apoptosis inducing factor mitochondria associated 1	AIFM1	1.22105	0
IFT81	ENST00000551273	intraflagellar transport 81	IFT81	1.26741	0.143933		DAPK3	ENST00000301264	death associated protein kinase 3	DAPK3	1.22106	3.44497
C12orf57	ENST00000229281	chromosome 12 open reading frame 57	C12orf57	1.26751	0.143933		FAM102B	ENST00000370035	family with sequence similarity 102 member B	FAM102B	1.22109	3.44497
ARL4C	ENST00000339728	ADP ribosylation factor like GTPase 4C	ARL4C	1.26767	0.577736		PLEKHH2	ENST00000490038	pleckstrin homology, MyTH4 and FERM domain containing H2	PLEKHH2	1.22113	1.8206
VAMP5	ENST00000306384	vesicle associated membrane protein 5	VAMP5	1.26786	0.407557		SGIP1	ENST00000237247	SH3 domain GRB2 like endophilin interacting protein 1	SGIP1	1.22131	2.51164
BZW2	ENST00000407633	basic leucine zipper and W2 domains 2	BZW2	1.26877	1.60223		CD99	ENST00000623253	CD99 molecule	CD99	1.22159	0.976029
KCNT1	ENST00000263604	potassium sodium-activated channel subfamily T member 1	KCNT1	1.26924	0.813361		LGMN	ENST00000393218	legumain	LGMN	1.22195	3.44497
CALD1	ENST00000417172	caldesmon 1	CALD1	1.26943	0.293425		S100A1	ENST00000368698	S100 calcium binding protein A1	S100A1	1.22206	4.69373
GNG2	ENST00000556752	G protein subunit gamma 2	GNG2	1.26957	0.143933		NTN4	ENST00000343702	netrin 4	NTN4	1.22235	1.8206
UGDH	ENST00000506179	UDP-glucose 6-dehydrogenase	UGDH	1.26976	0.407557		GOLPH3	ENST00000503610	golgi phosphoprotein 3	GOLPH3	1.22257	0.205171
ELK3	ENST00000547860	ELK3, ETS transcription factor	ELK3	1.26996	0.120159		FKBP1A	ENST00000400137	FK506 binding protein 1A	FKBP1A	1.22271	0.524189
S100A1	ENST00000368696	S100 calcium binding protein A1	S100A1	1.27008	0.212722		P4HA2	ENST00000166534	prolyl 4-hydroxylase subunit alpha 2	P4HA2	1.22301	0.72838
CD14	ENST00000302014	CD14 molecule	CD14	1.27054	0.813361		SAMM50	ENST00000350028	SAMM50 sorting and assembly machinery component	SAMM50	1.22315	1.8206
CKLF	ENST00000345436	chemokine like factor	CKLF	1.27064	0.293425		ZNF28	ENST00000457749	zinc finger protein 28	ZNF28	1.22321	4.69373
NRP1	ENST00000413802	neuropilin 1	NRP1	1.2714	0		LGALSL	ENST00000409537	galectin like	LGALSL	1.22327	2.51164
CAMKK2	ENST00000545538	calcium/calmodulin dependent protein kinase kinase 2	CAMKK2	1.27176	0.120159		DENND5A	ENST00000526707	DENN domain containing 5A	DENND5A	1.22327	0.205171
DOCK4	ENST00000428053	dedicator of cytokinesis 4	DOCK4	1.27198	0		COLEC12	ENST00000400256	collectin subfamily member 12	COLEC12	1.22328	3.44497
TUSC3	ENST00000511783	tumor suppressor candidate 3	TUSC3	1.27199	0.0591273		UGDH	ENST00000316423	UDP-glucose 6-dehydrogenase	UGDH	1.22338	4.69373
ATP5A1	ENST00000591981	ATP synthase, H+ transporting, mitochondrial F1 complex, alpha subunit 1, cardiac muscle	ATP5A1	1.27207	0		FZD6	ENST00000523933	frizzled class receptor 6	FZD6	1.2234	0.976029
UQCRC1	ENST00000415995	ubiquinol-cytochrome c reductase core protein I	UQCRC1	1.27221	0.0591273		FZD4	ENST00000531380	frizzled class receptor 4	FZD4	1.22353	1.8206
RAI14	ENST00000512629	retinoic acid induced 14	RAI14	1.2725	0.293425		ITM2A	ENST00000373298	integral membrane protein 2A	ITM2A	1.22355	4.69373
KIAA1161	ENST00000297625	KIAA1161	KIAA1161	1.27251	1.14475		POLB_up3utr	ENST00000524208	DNA polymerase beta	POLB_up3utr	1.22371	2.51164
NDUFS1	ENST00000457011	NADH:ubiquinone oxidoreductase core subunit S1	NDUFS1	1.27279	0		QARS	ENST00000430182	glutaminyl-tRNA synthetase	QARS	1.22377	0
ADA2	ENST00000330232	cat eye syndrome chromosome region, candidate 1	ADA2	1.27308	0.212722		MPV17	ENST00000430991	MPV17, mitochondrial inner membrane protein	MPV17	1.2238	1.35032
ADGRL2	ENST00000319517	adhesion G protein-coupled receptor L2	ADGRL2	1.27317	0.212722		ALDH1A2	ENST00000558231	aldehyde dehydrogenase 1 family member A2	ALDH1A2	1.22412	2.51164
IL3RA	ENST00000432757	interleukin 3 receptor subunit alpha	IL3RA	1.27338	0.143933		C12orf73	ENST00000552940	chromosome 12 open reading frame 73	C12orf73	1.22426	1.35032
ZNF556	ENST00000586426	zinc finger protein 556	ZNF556	1.27355	3.01263		SYNGR1	ENST00000415332	synaptogyrin 1	SYNGR1	1.22435	1.8206
SLC25A4	ENST00000281456	solute carrier family 25 member 4	SLC25A4	1.27356	0.143933		MRPL21	ENST00000541265	mitochondrial ribosomal protein L21	MRPL21	1.2245	0.524189
PCSK5	ENST00000376752	proprotein convertase subtilisin/kexin type 5	PCSK5	1.27386	0.293425		ANKRD36B	ENST00000419390	ankyrin repeat domain 36B	ANKRD36B	1.22453	3.44497
ACSF2	ENST00000510410	acyl-CoA synthetase family member 2	ACSF2	1.27416	0.813361		HLA-C	ENST00000376237	major histocompatibility complex, class I, C	HLA-C	1.22465	1.35032
DAAM2	ENST00000274867	dishevelled associated activator of morphogenesis 2	DAAM2	1.27428	0.813361		LCP2	ENST00000628092	lymphocyte cytosolic protein 2	LCP2	1.22471	3.44497
BTNL9	ENST00000515271	butyrophilin like 9	BTNL9	1.27494	1.14475		FAM171A1	ENST00000378116	family with sequence similarity 171 member A1	FAM171A1	1.22504	1.8206
RGS3	ENST00000620489	regulator of G-protein signaling 3	RGS3	1.27551	0.813361		UQCRC2	ENST00000268379	ubiquinol-cytochrome c reductase core protein II	UQCRC2	1.22526	0.72838
FBXO9	ENST00000498744	F-box protein 9	FBXO9	1.27604	0.212722		CDK16	ENST00000520295	cyclin dependent kinase 16	CDK16	1.22527	0.72838
GUCY1A3	ENST00000513574	guanylate cyclase 1 soluble subunit alpha	GUCY1A3	1.27616	0.0591273		LINC00116	ENST00000611969	long intergenic non-protein coding RNA 116	LINC00116	1.22546	3.44497
PTPA	ENST00000423100	protein phosphatase 2 phosphatase activator	PTPA	1.2763	0.293425		LSM4	ENST00000252816	LSM4 homolog, U6 small nuclear RNA and mRNA degradation associated	LSM4	1.22616	4.69373
EDNRB	ENST00000334286	endothelin receptor type B	EDNRB	1.27631	0.407557		MRPL34	ENST00000595444	mitochondrial ribosomal protein L34	MRPL34	1.22633	4.69373
NDUFS8	ENST00000529645	NADH:ubiquinone oxidoreductase core subunit S8	NDUFS8	1.27638	0.813361		CASP8	ENST00000264274	caspase 8	CASP8	1.22664	3.44497
ATP5O	ENST00000429064	ATP synthase, H+ transporting, mitochondrial F1 complex, O subunit	ATP5O	1.27662	0.212722		PLBD1	ENST00000541618	phospholipase B domain containing 1	PLBD1	1.22665	0.976029
GPD1L	ENST00000429432	glycerol-3-phosphate dehydrogenase 1-like	GPD1L	1.27663	0.577736		CDC14A	ENST00000370124	cell division cycle 14A	CDC14A	1.22713	3.44497
PTGES3L	ENST00000451885	prostaglandin E synthase 3 like	PTGES3L	1.27719	0.0591273		FSD2	ENST00000334574	fibronectin type III and SPRY domain containing 2	FSD2	1.2276	3.44497
CSF1R	ENST00000511344	colony stimulating factor 1 receptor	CSF1R	1.27725	0.143933		CPNE2	ENST00000565874	copine 2	CPNE2	1.22768	1.35032
ANKRD52	ENST00000267116	ankyrin repeat domain 52	ANKRD52	1.27734	0.075527		ATXN2	ENST00000535949	ataxin 2	ATXN2	1.22783	3.44497
MYLK4	ENST00000274643	myosin light chain kinase family member 4	MYLK4	1.2776	3.01263		PSD3	ENST00000517971	pleckstrin and Sec7 domain containing 3	PSD3	1.22801	2.51164
SAT1	ENST00000379254	spermidine/spermine N1-acetyltransferase 1	SAT1	1.27763	1.14475		PHLDB2	ENST00000477695	pleckstrin homology like domain family B member 2	PHLDB2	1.22803	4.69373
IGFBP4	ENST00000269593	insulin like growth factor binding protein 4	IGFBP4	1.27778	0		ROGDI	ENST00000586153	rogdi homolog	ROGDI	1.22825	1.35032
TRIO	ENST00000344135	trio Rho guanine nucleotide exchange factor	TRIO	1.27797	0		SCRN1	ENST00000409497	secernin 1	SCRN1	1.22828	4.69373
ASS1	ENST00000422569	argininosuccinate synthase 1	ASS1	1.2782	1.14475		ERGIC1	ENST00000519796	endoplasmic reticulum-golgi intermediate compartment 1	ERGIC1	1.22831	0
ANXA4	ENST00000394295	annexin A4	ANXA4	1.27837	0		NT5DC2	ENST00000492555	5'-nucleotidase domain containing 2	NT5DC2	1.22843	0.292349
PLP2	ENST00000376322	proteolipid protein 2	PLP2	1.27877	3.01263		SEMA5A	ENST00000382496	semaphorin 5A	SEMA5A	1.22867	1.35032
SREBF1	ENST00000577897	sterol regulatory element binding transcription factor 1	SREBF1	1.27897	0.407557		FMOD	ENST00000354955	fibromodulin	FMOD	1.22885	4.69373
CHRDL1	ENST00000394797	chordin like 1	CHRDL1	1.27909	1.60223		IFNGR2	ENST00000545369	interferon gamma receptor 2	IFNGR2	1.22957	1.35032
OLFML1	ENST00000528758	olfactomedin like 1	OLFML1	1.27919	0.407557		SNAI2	ENST00000396822	snail family transcriptional repressor 2	SNAI2	1.23035	4.69373
GRAMD1B	ENST00000633646	GRAM domain containing 1B	GRAMD1B	1.27932	1.14475		CFAP126	ENST00000367974	cilia and flagella associated protein 126	CFAP126	1.23044	2.51164
PPARGC1A	ENST00000613098	PPARG coactivator 1 alpha	PPARGC1A	1.27954	2.20178		PGK1	ENST00000373316	phosphoglycerate kinase 1	PGK1	1.23046	0.138866
TP53I11	ENST00000532253	tumor protein p53 inducible protein 11	TP53I11	1.27956	0.0591273		MYH10	ENST00000379980	myosin heavy chain 10	MYH10	1.23075	0.72838
RELL1	ENST00000454158	RELT like 1	RELL1	1.27963	0		EIF4EBP2	ENST00000373218	eukaryotic translation initiation factor 4E binding protein 2	EIF4EBP2	1.23129	0
DECR1	ENST00000519328	2,4-dienoyl-CoA reductase 1	DECR1	1.27963	0.0591273		ANK1	ENST00000314214	ankyrin 1	ANK1	1.23139	1.35032
CS	ENST00000551473	citrate synthase	CS	1.28005	0.577736		PRSS23	ENST00000280258	protease, serine 23	PRSS23	1.23165	2.51164
P3H1	ENST00000397054	prolyl 3-hydroxylase 1	P3H1	1.28035	0.120159		AGL	ENST00000294724	amylo-alpha-1, 6-glucosidase, 4-alpha-glucanotransferase	AGL	1.23165	2.51164
ECSIT	ENST00000592665	ECSIT signalling integrator	ECSIT	1.28135	0.212722		CISD2	ENST00000574446	CDGSH iron sulfur domain 2	CISD2	1.23206	0.205171
DGKA	ENST00000331886	diacylglycerol kinase alpha	DGKA	1.28153	0.120159		SLC2A5	ENST00000377424	solute carrier family 2 member 5	SLC2A5	1.23214	0.524189
FABP4	ENST00000522659	fatty acid binding protein 4	FABP4	1.28155	0.577736		TARS	ENST00000455217	threonyl-tRNA synthetase	TARS	1.23218	0.524189
ANXA5	ENST00000501272	annexin A5	ANXA5	1.28165	0.293425		COQ9	ENST00000564115	coenzyme Q9	COQ9	1.23219	0
PLCD4	ENST00000444453	phospholipase C delta 4	PLCD4	1.28175	0.407557		NRP1	ENST00000413802	neuropilin 1	NRP1	1.23253	0.39198
PPIF	ENST00000448165	peptidylprolyl isomerase F	PPIF	1.28206	0.120159		HIBCH	ENST00000392333	3-hydroxyisobutyryl-CoA hydrolase	HIBCH	1.23266	0.292349
TSPAN2	ENST00000369515	tetraspanin 2	TSPAN2	1.28224	0.120159		ACAA1	ENST00000447223	acetyl-CoA acyltransferase 1	ACAA1	1.23279	0.138866
EPB41L3	ENST00000400111	erythrocyte membrane protein band 4.1 like 3	EPB41L3	1.28229	1.14475		SLC24A3	ENST00000328041	solute carrier family 24 member 3	SLC24A3	1.23288	2.51164
IQGAP2	ENST00000514350	IQ motif containing GTPase activating protein 2	IQGAP2	1.28235	0.407557		GPCPD1	ENST00000633552	glycerophosphocholine phosphodiesterase 1	GPCPD1	1.23314	1.8206
PPIB	ENST00000300026	peptidylprolyl isomerase B	PPIB	1.28256	0.143933		MAGI1	ENST00000621418	membrane associated guanylate kinase, WW and PDZ domain containing 1	MAGI1	1.23349	0.524189
UCKL1	ENST00000369908	uridine-cytidine kinase 1 like 1	UCKL1	1.28269	0.293425		OAS3	ENST00000228928	2'-5'-oligoadenylate synthetase 3	OAS3	1.23359	4.69373
FMOD	ENST00000354955	fibromodulin	FMOD	1.28293	2.20178		LGALS8	ENST00000341872	galectin 8	LGALS8	1.23461	1.8206
EFHC1	ENST00000538167	EF-hand domain containing 1	EFHC1	1.283	0.212722		ANKS1A	ENST00000360359	ankyrin repeat and sterile alpha motif domain containing 1A	ANKS1A	1.23463	0.976029
AK1	ENST00000373176	adenylate kinase 1	AK1	1.28329	0		SIRT2	ENST00000249396	sirtuin 2	SIRT2	1.23487	1.8206
CFI	ENST00000394635	complement factor I	CFI	1.28342	0.212722		HOXC6	ENST00000243108	homeobox C6	HOXC6	1.23508	1.8206
TMEM38A	ENST00000187762	transmembrane protein 38A	TMEM38A	1.28369	1.14475		ACOX2	ENST00000460921	acyl-CoA oxidase 2	ACOX2	1.23511	3.44497
TPM1	ENST00000560445	tropomyosin 1 (alpha)	TPM1	1.28398	0		MATN2	ENST00000521952	matrilin 2	MATN2	1.23521	3.44497
FH	ENST00000366560	fumarate hydratase	FH	1.28413	0		CALU	ENST00000542996	calumenin	CALU	1.23544	1.8206
ZNF521	ENST00000577461	zinc finger protein 521	ZNF521	1.28426	0.407557		SSR2	ENST00000480567	signal sequence receptor subunit 2	SSR2	1.23575	0.205171
CHD3	ENST00000358181	chromodomain helicase DNA binding protein 3	CHD3	1.28434	0.075527		KLF7	ENST00000458272	Kruppel like factor 7	KLF7	1.23589	0.205171
NT5E	ENST00000257770	5'-nucleotidase ecto	NT5E	1.28436	1.14475		UQCRB	ENST00000521036	ubiquinol-cytochrome c reductase binding protein	UQCRB	1.23602	3.44497
CERCAM	ENST00000372838	cerebral endothelial cell adhesion molecule	CERCAM	1.28447	0.143933		ANTXR2	ENST00000449651	anthrax toxin receptor 2	ANTXR2	1.23642	1.35032
ADD3	ENST00000360162	adducin 3	ADD3	1.28471	0.407557		SMOC2	ENST00000392100	SPARC related modular calcium binding 2	SMOC2	1.23647	1.8206
CDH11	ENST00000566827	cadherin 11	CDH11	1.28477	1.14475		CHD2	ENST00000627460	chromodomain helicase DNA binding protein 2	CHD2	1.23648	1.8206
KDELR3	ENST00000216014	KDEL endoplasmic reticulum protein retention receptor 3	KDELR3	1.28489	0.407557		UBXN8	ENST00000518059	UBX domain protein 8	UBXN8	1.23696	3.44497
TM6SF1	ENST00000379384	transmembrane 6 superfamily member 1	TM6SF1	1.28501	0.293425		LMNA	ENST00000515459	lamin A/C	LMNA	1.23742	0.138866
FYN	ENST00000538466	FYN proto-oncogene, Src family tyrosine kinase	FYN	1.28512	0.120159		AL049844.3	ENST00000454207	0	AL049844.3	1.23746	2.51164
ST8SIA5	ENST00000591375	ST8 alpha-N-acetyl-neuraminide alpha-2,8-sialyltransferase 5	ST8SIA5	1.28561	0.120159		OS9	ENST00000552285	OS9, endoplasmic reticulum lectin	OS9	1.23755	3.44497
PTP4A3	ENST00000521578	protein tyrosine phosphatase type IVA, member 3	PTP4A3	1.28595	0.813361		DEXI	ENST00000331808	Dexi homolog	DEXI	1.23765	0.524189
CTSS	ENST00000448301	cathepsin S	CTSS	1.28663	1.14475		FKBP7	ENST00000424785	FK506 binding protein 7	FKBP7	1.23778	1.35032
BAG1	ENST00000379707	BCL2 associated athanogene 1	BAG1	1.28708	0.120159		DLAT	ENST00000533297	dihydrolipoamide S-acetyltransferase	DLAT	1.23812	0.39198
GLIPR1	ENST00000266659	GLI pathogenesis related 1	GLIPR1	1.28753	0.293425		ANXA4	ENST00000394295	annexin A4	ANXA4	1.23849	0.292349
CCDC69	ENST00000518189	coiled-coil domain containing 69	CCDC69	1.28775	0.577736		GBP3	ENST00000370481	guanylate binding protein 3	GBP3	1.23861	4.69373
NPC2	ENST00000541064	NPC intracellular cholesterol transporter 2	NPC2	1.28846	0.143933		NUDT6	ENST00000510735	nudix hydrolase 6	NUDT6	1.23882	0.976029
ITGB1BP1	ENST00000492079	integrin subunit beta 1 binding protein 1	ITGB1BP1	1.28853	0.293425		CTDSPL	ENST00000436654	CTD small phosphatase like	CTDSPL	1.23903	1.8206
HOXC6	ENST00000504315	homeobox C6	HOXC6	1.28947	0.407557		NABP1	ENST00000451500	nucleic acid binding protein 1	NABP1	1.23907	3.44497
PLEKHB1	ENST00000536527	pleckstrin homology domain containing B1	PLEKHB1	1.28961	0.212722		NCALD	ENST00000522951	neurocalcin delta	NCALD	1.23917	0.39198
MXRA8	ENST00000342753	matrix remodeling associated 8	MXRA8	1.29007	0.293425		ELMO1	ENST00000420636	engulfment and cell motility 1	ELMO1	1.23926	0.976029
OAS2	ENST00000620097	2'-5'-oligoadenylate synthetase 2	OAS2	1.29036	0.293425		LRRC59	ENST00000225972	leucine rich repeat containing 59	LRRC59	1.23942	1.35032
STAB1	ENST00000321725	stabilin 1	STAB1	1.29073	0.0591273		BTBD6	ENST00000463376	BTB domain containing 6	BTBD6	1.23945	1.35032
GRIP2	ENST00000430219	glutamate receptor interacting protein 2	GRIP2	1.29078	1.14475		CTTNBP2NL	ENST00000271277	CTTNBP2 N-terminal like	CTTNBP2NL	1.23946	1.35032
MVP	ENST00000566859	major vault protein	MVP	1.29125	0.577736		CD276	ENST00000537340	CD276 molecule	CD276	1.23971	1.35032
MAFB	ENST00000373313	MAF bZIP transcription factor B	MAFB	1.2923	0.407557		ATP5D	ENST00000591249	ATP synthase, H+ transporting, mitochondrial F1 complex, delta subunit	ATP5D	1.24002	3.44497
CD109	ENST00000287097	CD109 molecule	CD109	1.29258	0.293425		ICK	ENST00000350082	intestinal cell kinase	ICK	1.24016	2.51164
COL6A6	ENST00000358511	collagen type VI alpha 6 chain	COL6A6	1.29299	0.577736		GGCT	ENST00000440082	gamma-glutamylcyclotransferase	GGCT	1.24036	4.69373
GGCT	ENST00000005374	gamma-glutamylcyclotransferase	GGCT	1.29302	0.407557		SLC16A12	ENST00000371790	solute carrier family 16 member 12	SLC16A12	1.24048	2.51164
JAG1	ENST00000622545	jagged 1	JAG1	1.29342	0.0591273		WIPI1	ENST00000585393	WD repeat domain, phosphoinositide interacting 1	WIPI1	1.24055	0.976029
CFH	ENST00000367429	complement factor H	CFH	1.2941	1.14475		IDH3B	ENST00000474315	isocitrate dehydrogenase 3 (NAD(+)) beta	IDH3B	1.24056	2.51164
MSN	ENST00000360270	moesin	MSN	1.29422	0.143933		HSD17B4	ENST00000509514	hydroxysteroid 17-beta dehydrogenase 4	HSD17B4	1.24082	0.524189
COX5B	ENST00000258424	cytochrome c oxidase subunit 5B	COX5B	1.29427	0.075527		DESI1	ENST00000263256	desumoylating isopeptidase 1	DESI1	1.24117	0
SEPT11	ENST00000264893	0	SEPT11	1.2945	0.075527		GM2A	ENST00000357164	GM2 ganglioside activator	GM2A	1.24124	0.976029
KITLG	ENST00000228280	KIT ligand	KITLG	1.29484	0		SOX7	ENST00000304501	SRY-box 7	SOX7	1.24134	0.39198
UTRN	ENST00000432686	utrophin	UTRN	1.29512	0		TMSB4X	ENST00000380633	thymosin beta 4, X-linked	TMSB4X	1.24243	1.35032
ADAP2	ENST00000584828	ArfGAP with dual PH domains 2	ADAP2	1.29571	0.212722		HLTF	ENST00000465259	helicase like transcription factor	HLTF	1.24247	0.976029
TRIM7	ENST00000393315	tripartite motif containing 7	TRIM7	1.29639	1.60223		RAPGEF5	ENST00000451559	Rap guanine nucleotide exchange factor 5	RAPGEF5	1.24253	1.8206
IMMT	ENST00000419070	inner membrane mitochondrial protein	IMMT	1.29644	0		NDUFB10	ENST00000543683	NADH:ubiquinone oxidoreductase subunit B10	NDUFB10	1.2426	4.69373
PLPPR4	ENST00000370185	phospholipid phosphatase related 4	PLPPR4	1.29727	1.14475		ADCY2	ENST00000493243	adenylate cyclase 2	ADCY2	1.2426	3.44497
CNN2	ENST00000566695	calponin 2	CNN2	1.29732	1.60223		GPC4	ENST00000370828	glypican 4	GPC4	1.24262	2.51164
ENG	ENST00000480266	endoglin	ENG	1.29759	0		NRP2	ENST00000360409	neuropilin 2	NRP2	1.24268	3.44497
NUDT6	ENST00000502270	nudix hydrolase 6	NUDT6	1.29761	0.212722		CDON	ENST00000531738	cell adhesion associated, oncogene regulated	CDON	1.24303	3.44497
PTPRC	ENST00000348564	protein tyrosine phosphatase, receptor type C	PTPRC	1.29805	1.14475		PLAGL1	ENST00000392307	PLAG1 like zinc finger 1	PLAGL1	1.24327	1.8206
DNM1	ENST00000482638	dynamin 1	DNM1	1.2982	0.293425		SEPT6	ENST00000343984	0	SEPT6	1.24337	0.524189
SAMHD1	ENST00000262878	SAM and HD domain containing deoxynucleoside triphosphate triphosphohydrolase 1	SAMHD1	1.29825	0		ATP1B3	ENST00000487199	ATPase Na+/K+ transporting subunit beta 3	ATP1B3	1.24361	3.44497
MPEG1	ENST00000361050	macrophage expressed 1	MPEG1	1.29886	0.407557		BACE2	ENST00000328735	beta-site APP-cleaving enzyme 2	BACE2	1.24402	0.524189
ASAP2	ENST00000315273	ArfGAP with SH3 domain, ankyrin repeat and PH domain 2	ASAP2	1.29907	0		DNMT1	ENST00000586988	DNA methyltransferase 1	DNMT1	1.24415	0.976029
TSPAN18	ENST00000518429	tetraspanin 18	TSPAN18	1.29927	0		PLS3	ENST00000481823	plastin 3	PLS3	1.24429	0
RNF168	ENST00000437070	ring finger protein 168	RNF168	1.29934	0.075527		HACD4	ENST00000495827	3-hydroxyacyl-CoA dehydratase 4	HACD4	1.24443	0.976029
PLAGL1	ENST00000367571	PLAG1 like zinc finger 1	PLAGL1	1.29998	0.212722		TTL	ENST00000233336	tubulin tyrosine ligase	TTL	1.24472	3.44497
ANTXR1	ENST00000409829	anthrax toxin receptor 1	ANTXR1	1.30019	0.407557		ACADM	ENST00000370834	acyl-CoA dehydrogenase, C-4 to C-12 straight chain	ACADM	1.24514	2.51164
RRBP1	ENST00000470422	ribosome binding protein 1	RRBP1	1.30021	0.120159		TMEM2	ENST00000377066	transmembrane protein 2	TMEM2	1.24522	0.72838
CITED4	ENST00000372638	Cbp/p300 interacting transactivator with Glu/Asp rich carboxy-terminal domain 4	CITED4	1.30067	1.60223		DYNLL1	ENST00000242577	dynein light chain LC8-type 1	DYNLL1	1.24545	0.39198
AGBL1	ENST00000441037	ATP/GTP binding protein like 1	AGBL1	1.30164	0.120159		CYP7B1	ENST00000310193	cytochrome P450 family 7 subfamily B member 1	CYP7B1	1.24548	3.44497
AKT1	ENST00000555458	AKT serine/threonine kinase 1	AKT1	1.30188	0		CMC1	ENST00000334841	C-X9-C motif containing 1	CMC1	1.24564	4.69373
COLGALT1	ENST00000252599	collagen beta(1-O)galactosyltransferase 1	COLGALT1	1.30208	0		SFXN3	ENST00000224807	sideroflexin 3	SFXN3	1.24566	0.976029
COX4I1	ENST00000564903	cytochrome c oxidase subunit 4I1	COX4I1	1.30236	0		CRIP2	ENST00000538259	cysteine rich protein 2	CRIP2	1.24572	0.976029
HRASLS	ENST00000264735	HRAS like suppressor	HRASLS	1.30297	1.14475		COLGALT1	ENST00000252599	collagen beta(1-O)galactosyltransferase 1	COLGALT1	1.24645	0.292349
NDUFAB1	ENST00000562133	NADH:ubiquinone oxidoreductase subunit AB1	NDUFAB1	1.30342	0.120159		MYD88	ENST00000424893	myeloid differentiation primary response 88	MYD88	1.24719	1.8206
COL5A1	ENST00000371817	collagen type V alpha 1 chain	COL5A1	1.30389	0.120159		P2RY8	ENST00000381297	purinergic receptor P2Y8	P2RY8	1.24727	2.51164
USMG5	ENST00000337003	up-regulated during skeletal muscle growth 5 homolog (mouse)	USMG5	1.305	0		LAMC1	ENST00000258341	laminin subunit gamma 1	LAMC1	1.24752	0.72838
LOXL1	ENST00000566011	lysyl oxidase like 1	LOXL1	1.30546	0.293425		RNASET2	ENST00000421787	ribonuclease T2	RNASET2	1.24777	0.39198
SLCO2B1	ENST00000534186	solute carrier organic anion transporter family member 2B1	SLCO2B1	1.3055	0		ARHGEF2	ENST00000470874	Rho/Rac guanine nucleotide exchange factor 2	ARHGEF2	1.24791	1.8206
DLC1	ENST00000520226	DLC1 Rho GTPase activating protein	DLC1	1.30631	0.0591273		NSMF	ENST00000371468	NMDA receptor synaptonuclear signaling and neuronal migration factor	NSMF	1.24803	0.205171
EHD4	ENST00000220325	EH domain containing 4	EHD4	1.30741	0.143933		ABHD14B	ENST00000525795	abhydrolase domain containing 14B	ABHD14B	1.24819	0.976029
LPAR1	ENST00000358883	lysophosphatidic acid receptor 1	LPAR1	1.30788	0.577736		LUM	ENST00000266718	lumican	LUM	1.24877	1.35032
KNOP1	ENST00000568230	lysine rich nucleolar protein 1	KNOP1	1.30812	0.143933		LRRC17	ENST00000249377	leucine rich repeat containing 17	LRRC17	1.2494	2.51164
NTN4	ENST00000538383	netrin 4	NTN4	1.30839	0.075527		ARHGEF15	ENST00000361926	Rho guanine nucleotide exchange factor 15	ARHGEF15	1.24947	1.35032
APP	ENST00000440126	amyloid beta precursor protein	APP	1.30848	0.143933		FBXO9	ENST00000370939	F-box protein 9	FBXO9	1.24952	3.44497
FAM96A	ENST00000559705	family with sequence similarity 96 member A	FAM96A	1.30902	0.813361		MYL3	ENST00000292327	myosin light chain 3	MYL3	1.24971	3.44497
RSRP1	ENST00000565733	arginine and serine rich protein 1	RSRP1	1.3097	0		SH3PXD2B	ENST00000311601	SH3 and PX domains 2B	SH3PXD2B	1.24981	3.44497
CD163	ENST00000359156	CD163 molecule	CD163	1.30985	3.01263		GPR137B	ENST00000366592	G protein-coupled receptor 137B	GPR137B	1.24992	3.44497
TTLL3	ENST00000496246	tubulin tyrosine ligase like 3	TTLL3	1.31067	0.577736		ZYX	ENST00000436448	zyxin	ZYX	1.25088	2.51164
VIM	ENST00000487938	vimentin	VIM	1.3107	0.212722		KIAA1462	ENST00000375377	KIAA1462	KIAA1462	1.25116	0.72838
NEDD1	ENST00000457368	neural precursor cell expressed, developmentally down-regulated 1	NEDD1	1.31096	1.60223		TRAP1	ENST00000574175	TNF receptor associated protein 1	TRAP1	1.25143	0
C1QTNF1	ENST00000311661	C1q and tumor necrosis factor related protein 1	C1QTNF1	1.31099	0		TPD52	ENST00000520527	tumor protein D52	TPD52	1.25171	0.976029
HECW2	ENST00000260983	HECT, C2 and WW domain containing E3 ubiquitin protein ligase 2	HECW2	1.3113	0.293425		FKBP10	ENST00000489591	FK506 binding protein 10	FKBP10	1.25188	0.72838
EPB41L1	ENST00000432603	erythrocyte membrane protein band 4.1 like 1	EPB41L1	1.3114	0		MSN	ENST00000360270	moesin	MSN	1.25198	1.35032
LHFPL2	ENST00000515007	lipoma HMGIC fusion partner-like 2	LHFPL2	1.31143	0.143933		SLC39A14	ENST00000381237	solute carrier family 39 member 14	SLC39A14	1.25228	1.8206
CD93	ENST00000246006	CD93 molecule	CD93	1.31221	0.075527		TRAK2	ENST00000332624	trafficking kinesin protein 2	TRAK2	1.25253	0.292349
ECI2	ENST00000478266	enoyl-CoA delta isomerase 2	ECI2	1.31243	0.143933		NEDD1	ENST00000555806	neural precursor cell expressed, developmentally down-regulated 1	NEDD1	1.2527	4.69373
TRAM2	ENST00000182527	translocation associated membrane protein 2	TRAM2	1.31284	0.212722		SLC12A2	ENST00000509205	solute carrier family 12 member 2	SLC12A2	1.2527	0.976029
NRP2	ENST00000450507	neuropilin 2	NRP2	1.31302	0.143933		VAT1	ENST00000587173	vesicle amine transport 1	VAT1	1.25315	4.69373
MAPKAPK3	ENST00000451680	mitogen-activated protein kinase-activated protein kinase 3	MAPKAPK3	1.31304	0.293425		EML1	ENST00000557313	echinoderm microtubule associated protein like 1	EML1	1.25347	1.35032
WNK2	ENST00000432730	WNK lysine deficient protein kinase 2	WNK2	1.31327	0.407557		EFHC1	ENST00000480623	EF-hand domain containing 1	EFHC1	1.25359	0.72838
FABP3	ENST00000498148	fatty acid binding protein 3	FABP3	1.31368	0.813361		DNM1L	ENST00000551643	dynamin 1 like	DNM1L	1.25378	0.39198
OLFML2B	ENST00000525589	olfactomedin like 2B	OLFML2B	1.31453	0.577736		TCEAL9	ENST00000372661	transcription elongation factor A like 9	TCEAL9	1.25388	4.69373
EFEMP2	ENST00000528176	EGF containing fibulin like extracellular matrix protein 2	EFEMP2	1.31529	0.075527		RASSF2	ENST00000379400	Ras association domain family member 2	RASSF2	1.2541	3.44497
SLC43A3	ENST00000533235	solute carrier family 43 member 3	SLC43A3	1.3155	0.075527		SGCE	ENST00000425444	sarcoglycan epsilon	SGCE	1.25417	1.8206
SELENOW	ENST00000595615	selenoprotein W	SELENOW	1.31566	0.143933		SH3BGRL	ENST00000373212	SH3 domain binding glutamate rich protein like	SH3BGRL	1.2543	0.72838
KNTC1	ENST00000436959	kinetochore associated 1	KNTC1	1.31589	0.212722		CACHD1	ENST00000290039	cache domain containing 1	CACHD1	1.25443	2.51164
TTL	ENST00000233336	tubulin tyrosine ligase	TTL	1.31595	0.407557		NDUFB8	ENST00000370322	NADH:ubiquinone oxidoreductase subunit B8	NDUFB8	1.25451	1.8206
ANK2	ENST00000514960	ankyrin 2	ANK2	1.31744	0		IDH2	ENST00000560061	isocitrate dehydrogenase (NADP(+)) 2, mitochondrial	IDH2	1.25476	0.976029
WIPF1	ENST00000392547	WAS/WASL interacting protein family member 1	WIPF1	1.31745	0.120159		ICA1	ENST00000457755	islet cell autoantigen 1	ICA1	1.25532	1.35032
MLEC	ENST00000228506	malectin	MLEC	1.31781	0.577736		DMXL2	ENST00000560891	Dmx like 2	DMXL2	1.25539	4.69373
TGFB1I1	ENST00000361773	transforming growth factor beta 1 induced transcript 1	TGFB1I1	1.31802	0		ST3GAL6	ENST00000476833	ST3 beta-galactoside alpha-2,3-sialyltransferase 6	ST3GAL6	1.25589	1.35032
ENPP2	ENST00000522167	ectonucleotide pyrophosphatase/phosphodiesterase 2	ENPP2	1.32008	0		EXTL2	ENST00000370114	exostosin like glycosyltransferase 2	EXTL2	1.25602	1.35032
PRCP	ENST00000393399	prolylcarboxypeptidase	PRCP	1.32037	0.143933		DUSP10	ENST00000494642	dual specificity phosphatase 10	DUSP10	1.25609	1.35032
DOCK10	ENST00000258390	dedicator of cytokinesis 10	DOCK10	1.32108	0.407557		ATP5O	ENST00000429064	ATP synthase, H+ transporting, mitochondrial F1 complex, O subunit	ATP5O	1.25674	0.72838
GNAI2	ENST00000451956	G protein subunit alpha i2	GNAI2	1.32149	0		ZNF117	ENST00000620222	zinc finger protein 117	ZNF117	1.25697	1.8206
POSTN	ENST00000541179	periostin	POSTN	1.32254	0.813361		RDH11	ENST00000428130	retinol dehydrogenase 11 (all-trans/9-cis/11-cis)	RDH11	1.25704	0.976029
ITGA11	ENST00000315757	integrin subunit alpha 11	ITGA11	1.32292	0.212722		SPOCK1	ENST00000394945	SPARC/osteonectin, cwcv and kazal like domains proteoglycan 1	SPOCK1	1.25725	3.44497
AVIL	ENST00000257861	advillin	AVIL	1.32309	0.407557		ADAP2	ENST00000584828	ArfGAP with dual PH domains 2	ADAP2	1.25725	0.524189
PFKFB1	ENST00000545676	6-phosphofructo-2-kinase/fructose-2,6-biphosphatase 1	PFKFB1	1.3239	1.14475		CCDC88A	ENST00000621814	coiled-coil domain containing 88A	CCDC88A	1.25785	0.72838
IFI16	ENST00000448393	interferon gamma inducible protein 16	IFI16	1.3245	0.577736		AKT1	ENST00000555458	AKT serine/threonine kinase 1	AKT1	1.25811	0.39198
MATN2	ENST00000521952	matrilin 2	MATN2	1.3248	0.577736		MAMDC2	ENST00000377182	MAM domain containing 2	MAMDC2	1.25819	1.8206
ARHGAP18	ENST00000368149	Rho GTPase activating protein 18	ARHGAP18	1.32505	0.0591273		ARHGAP18	ENST00000368149	Rho GTPase activating protein 18	ARHGAP18	1.25821	0.976029
CLYBL	ENST00000425186	citrate lyase beta like	CLYBL	1.32654	0.0591273		PREX2	ENST00000288368	phosphatidylinositol-3,4,5-trisphosphate dependent Rac exchange factor 2	PREX2	1.25826	0.39198
GPR34	ENST00000620846	G protein-coupled receptor 34	GPR34	1.32673	0.577736		C15orf61	ENST00000342683	chromosome 15 open reading frame 61	C15orf61	1.25841	1.8206
COLEC12	ENST00000400256	collectin subfamily member 12	COLEC12	1.327	0.293425		PDZD2	ENST00000438447	PDZ domain containing 2	PDZD2	1.25846	0.205171
MAN1A1	ENST00000368468	mannosidase alpha class 1A member 1	MAN1A1	1.3282	0.293425		AC024270.1	ENST00000563790	Hepatoma-derived growth factor-related protein 3	AC024270.1	1.25858	0.72838
XAF1	ENST00000576724	XIAP associated factor 1	XAF1	1.32871	0.407557		LDB2	ENST00000441778	LIM domain binding 2	LDB2	1.25867	0.72838
LAMB2	ENST00000418109	laminin subunit beta 2	LAMB2	1.32996	0		CYB5D1	ENST00000570446	cytochrome b5 domain containing 1	CYB5D1	1.25889	3.44497
CMTM3	ENST00000565003	CKLF like MARVEL transmembrane domain containing 3	CMTM3	1.33012	0.293425		TUFM	ENST00000565012	Tu translation elongation factor, mitochondrial	TUFM	1.25899	0.39198
SVEP1	ENST00000374461	sushi, von Willebrand factor type A, EGF and pentraxin domain containing 1	SVEP1	1.33076	0.813361		ARHGAP31	ENST00000264245	Rho GTPase activating protein 31	ARHGAP31	1.2593	1.8206
GAS7	ENST00000584146	growth arrest specific 7	GAS7	1.33216	0.293425		RBM38	ENST00000356208	RNA binding motif protein 38	RBM38	1.25932	4.69373
TRAF5	ENST00000336184	TNF receptor associated factor 5	TRAF5	1.33335	0.212722		DHRS4L2	ENST00000335125	dehydrogenase/reductase 4 like 2	DHRS4L2	1.25988	1.35032
MAP1B	ENST00000504492	microtubule associated protein 1B	MAP1B	1.33374	0.212722		TMEM150C	ENST00000508701	transmembrane protein 150C	TMEM150C	1.26127	0.72838
SHISA4	ENST00000362011	shisa family member 4	SHISA4	1.33382	0.0591273		NDUFS1	ENST00000440274	NADH:ubiquinone oxidoreductase core subunit S1	NDUFS1	1.26179	0.524189
SMOC2	ENST00000392100	SPARC related modular calcium binding 2	SMOC2	1.33392	0.293425		SMTN	ENST00000347557	smoothelin	SMTN	1.26195	3.44497
ANK3	ENST00000612776	ankyrin 3	ANK3	1.33529	0.212722		STX11	ENST00000367568	syntaxin 11	STX11	1.26235	3.44497
FOLR2	ENST00000535625	folate receptor beta	FOLR2	1.33639	0.293425		LBH	ENST00000401506	limb bud and heart development	LBH	1.26254	3.44497
PDE4A	ENST00000380702	phosphodiesterase 4A	PDE4A	1.33792	0.577736		UXS1	ENST00000409032	UDP-glucuronate decarboxylase 1	UXS1	1.26278	1.8206
UCP3	ENST00000314032	uncoupling protein 3	UCP3	1.33795	0.293425		PLAU	ENST00000446342	plasminogen activator, urokinase	PLAU	1.26294	1.8206
ANLN	ENST00000441696	anillin actin binding protein	ANLN	1.33916	1.14475		ATP5I	ENST00000304312	ATP synthase, H+ transporting, mitochondrial Fo complex subunit E	ATP5I	1.26326	2.51164
EHD2	ENST00000538399	EH domain containing 2	EHD2	1.34005	0		MRLN	ENST00000414264	myoregulin	MRLN	1.26399	3.44497
NDUFB10	ENST00000569148	NADH:ubiquinone oxidoreductase subunit B10	NDUFB10	1.34137	0.212722		C1QB	ENST00000509305	complement C1q B chain	C1QB	1.26429	4.69373
F13A1	ENST00000264870	coagulation factor XIII A chain	F13A1	1.34301	1.60223		NFATC2	ENST00000609943	nuclear factor of activated T-cells 2	NFATC2	1.26433	1.8206
RXRG	ENST00000619224	retinoid X receptor gamma	RXRG	1.34325	0.813361		MRPL4	ENST00000591054	mitochondrial ribosomal protein L4	MRPL4	1.26484	0.292349
FRMD4B	ENST00000478263	FERM domain containing 4B	FRMD4B	1.34353	0.143933		THBS3	ENST00000428962	thrombospondin 3	THBS3	1.26512	0.72838
MCAM	ENST00000264036	melanoma cell adhesion molecule	MCAM	1.34383	0		DPYSL2	ENST00000523027	dihydropyrimidinase like 2	DPYSL2	1.26529	0.524189
C1R	ENST00000542285	complement C1r	C1R	1.34405	1.14475		FOXRED1	ENST00000532125	FAD dependent oxidoreductase domain containing 1	FOXRED1	1.26534	0.524189
MDH1	ENST00000409476	malate dehydrogenase 1	MDH1	1.34561	0.120159		SUCLG1	ENST00000442240	succinate-CoA ligase alpha subunit	SUCLG1	1.26541	0.138866
MPC1	ENST00000360961	mitochondrial pyruvate carrier 1	MPC1	1.34591	0.120159		ADA	ENST00000539235	adenosine deaminase	ADA	1.26541	0.205171
ADSSL1	ENST00000555486	adenylosuccinate synthase like 1	ADSSL1	1.34596	1.60223		CDR2	ENST00000268383	cerebellar degeneration related protein 2	CDR2	1.26545	4.69373
SH3BGRL3	ENST00000319041	SH3 domain binding glutamate rich protein like 3	SH3BGRL3	1.34693	0		SEPT8	ENST00000378706	0	SEPT8	1.26551	0.524189
SULF2	ENST00000437955	sulfatase 2	SULF2	1.34732	0.075527		IMMT	ENST00000254636	inner membrane mitochondrial protein	IMMT	1.26591	0.524189
SLC25A30	ENST00000463262	solute carrier family 25 member 30	SLC25A30	1.34932	1.14475		MYH9	ENST00000216181	myosin heavy chain 9	MYH9	1.26592	0.976029
S100A10	ENST00000368809	S100 calcium binding protein A10	S100A10	1.34967	0.813361		MAFB	ENST00000373313	MAF bZIP transcription factor B	MAFB	1.26595	3.44497
TIMP1	ENST00000218388	TIMP metallopeptidase inhibitor 1	TIMP1	1.35029	0.293425		SDHA	ENST00000617470	succinate dehydrogenase complex flavoprotein subunit A	SDHA	1.26596	1.8206
TM4SF18	ENST00000296059	transmembrane 4 L six family member 18	TM4SF18	1.35083	0.212722		SEPT11	ENST00000264893	0	SEPT11	1.26652	0.72838
SLC38A3	ENST00000445096	solute carrier family 38 member 3	SLC38A3	1.35087	0.813361		KRTAP13-4	ENST00000334068	keratin associated protein 13-4	KRTAP13-4	1.26762	3.44497
IGF1	ENST00000424202	insulin like growth factor 1	IGF1	1.35125	0.075527		CAMKK2	ENST00000337174	calcium/calmodulin dependent protein kinase kinase 2	CAMKK2	1.26822	1.35032
PLEKHO1	ENST00000369126	pleckstrin homology domain containing O1	PLEKHO1	1.35196	0.0591273		MAN2B1	ENST00000596591	mannosidase alpha class 2B member 1	MAN2B1	1.26827	0.205171
TMEM176B	ENST00000429904	transmembrane protein 176B	TMEM176B	1.35251	0.293425		WIPF1	ENST00000392547	WAS/WASL interacting protein family member 1	WIPF1	1.26833	0.976029
VEGFB	ENST00000426086	vascular endothelial growth factor B	VEGFB	1.35272	0		GALM	ENST00000410063	galactose mutarotase	GALM	1.26836	1.8206
LAPTM5	ENST00000294507	lysosomal protein transmembrane 5	LAPTM5	1.35288	0.813361		TNFAIP1	ENST00000544907	TNF alpha induced protein 1	TNFAIP1	1.26849	0.524189
SH3BP2	ENST00000512014	SH3 domain binding protein 2	SH3BP2	1.3536	0		GAS7	ENST00000437099	growth arrest specific 7	GAS7	1.26876	1.8206
GPI	ENST00000592144	glucose-6-phosphate isomerase	GPI	1.35524	0		MUC3A	ENST00000379458	mucin 3A, cell surface associated	MUC3A	1.269	1.35032
HK2	ENST00000290573	hexokinase 2	HK2	1.35748	0.293425		SRGAP1	ENST00000543397	SLIT-ROBO Rho GTPase activating protein 1	SRGAP1	1.26915	3.44497
BMP1	ENST00000471755	bone morphogenetic protein 1	BMP1	1.3576	0.0591273		LSP1	ENST00000311604	lymphocyte-specific protein 1	LSP1	1.2692	2.51164
LGALS3BP	ENST00000587311	galectin 3 binding protein	LGALS3BP	1.35816	0		CREM	ENST00000464475	cAMP responsive element modulator	CREM	1.26937	2.51164
UQCC2	ENST00000374214	ubiquinol-cytochrome c reductase complex assembly factor 2	UQCC2	1.35851	0.120159		RNF152	ENST00000312828	ring finger protein 152	RNF152	1.26993	0.72838
SEL1L3	ENST00000510880	SEL1L family member 3	SEL1L3	1.35868	0.075527		BCAP31	ENST00000345046	B-cell receptor-associated protein 31	BCAP31	1.2703	0.976029
PPM1J	ENST00000309276	protein phosphatase, Mg2+/Mn2+ dependent 1J	PPM1J	1.35888	0.407557		RAMP2	ENST00000253796	receptor activity modifying protein 2	RAMP2	1.2704	4.69373
COQ6	ENST00000554341	coenzyme Q6, monooxygenase	COQ6	1.35902	0.120159		LDHD	ENST00000450168	lactate dehydrogenase D	LDHD	1.27073	3.44497
FKBP10	ENST00000489591	FK506 binding protein 10	FKBP10	1.3594	0.075527		ERG	ENST00000417133	ERG, ETS transcription factor	ERG	1.27098	0.205171
A2M	ENST00000546069	alpha-2-macroglobulin	A2M	1.3602	0		ST3GAL3	ENST00000530581	ST3 beta-galactoside alpha-2,3-sialyltransferase 3	ST3GAL3	1.271	2.51164
KLHDC3	ENST00000332245	kelch domain containing 3	KLHDC3	1.36056	0.407557		COX7A2	ENST00000472311	cytochrome c oxidase subunit 7A2	COX7A2	1.27101	0.292349
CILP	ENST00000261883	cartilage intermediate layer protein	CILP	1.36105	0.212722		NDUFA10	ENST00000620965	NADH:ubiquinone oxidoreductase subunit A10	NDUFA10	1.27104	0.524189
GNG11	ENST00000248564	G protein subunit gamma 11	GNG11	1.36201	0		GALNT10	ENST00000377661	polypeptide N-acetylgalactosaminyltransferase 10	GALNT10	1.27112	0.976029
LYVE1	ENST00000256178	lymphatic vessel endothelial hyaluronan receptor 1	LYVE1	1.36216	4.04826		ANTXR1	ENST00000303714	anthrax toxin receptor 1	ANTXR1	1.27119	2.51164
FRZB	ENST00000295113	frizzled-related protein	FRZB	1.36223	0.813361		ARPC5	ENST00000294742	actin related protein 2/3 complex subunit 5	ARPC5	1.27163	4.69373
PDGFRB	ENST00000261799	platelet derived growth factor receptor beta	PDGFRB	1.36258	0		AKAP1	ENST00000314126	A-kinase anchoring protein 1	AKAP1	1.27186	3.44497
ITGB6	ENST00000428609	integrin subunit beta 6	ITGB6	1.36288	0.813361		FLNB	ENST00000358537	filamin B	FLNB	1.27188	0.205171
TMEM176A	ENST00000461345	transmembrane protein 176A	TMEM176A	1.3631	0.407557		PAPSS2	ENST00000361175	3'-phosphoadenosine 5'-phosphosulfate synthase 2	PAPSS2	1.27193	4.69373
LOXL2	ENST00000389131	lysyl oxidase like 2	LOXL2	1.36314	0.0591273		LCP1	ENST00000323076	lymphocyte cytosolic protein 1	LCP1	1.27204	4.69373
P4HA2	ENST00000416053	prolyl 4-hydroxylase subunit alpha 2	P4HA2	1.36423	0.0591273		PDHB	ENST00000302746	pyruvate dehydrogenase (lipoamide) beta	PDHB	1.27219	0.524189
THBS2	ENST00000617924	thrombospondin 2	THBS2	1.36696	0.577736		ARHGEF6	ENST00000250617	Rac/Cdc42 guanine nucleotide exchange factor 6	ARHGEF6	1.27247	0.72838
SEC24D	ENST00000511481	SEC24 homolog D, COPII coat complex component	SEC24D	1.36698	0.212722		STAT6	ENST00000554764	signal transducer and activator of transcription 6	STAT6	1.27279	0.292349
CARNS1	ENST00000445895	carnosine synthase 1	CARNS1	1.36871	0.075527		ST8SIA5	ENST00000315087	ST8 alpha-N-acetyl-neuraminide alpha-2,8-sialyltransferase 5	ST8SIA5	1.27286	0.976029
MS4A14	ENST00000531787	membrane spanning 4-domains A14	MS4A14	1.36924	0		RAI14	ENST00000428746	retinoic acid induced 14	RAI14	1.27286	2.51164
C1QC	ENST00000374637	complement C1q C chain	C1QC	1.37059	0.143933		MRPL22	ENST00000439747	mitochondrial ribosomal protein L22	MRPL22	1.27301	4.69373
AIG1	ENST00000357847	androgen induced 1	AIG1	1.3711	0.120159		MGAT4B	ENST00000523329	mannosyl (alpha-1,3-)-glycoprotein beta-1,4-N-acetylglucosaminyltransferase, isozyme B	MGAT4B	1.27313	0
PLVAP	ENST00000252590	plasmalemma vesicle associated protein	PLVAP	1.37148	0.407557		CEP85	ENST00000451429	centrosomal protein 85	CEP85	1.27371	3.44497
CNN3	ENST00000415017	calponin 3	CNN3	1.37219	0.407557		PPP1R9B	ENST00000612501	protein phosphatase 1 regulatory subunit 9B	PPP1R9B	1.27392	1.35032
PROS1	ENST00000407433	protein S (alpha)	PROS1	1.37268	0.212722		IL33	ENST00000456383	interleukin 33	IL33	1.27393	1.8206
PDP1	ENST00000517764	pyruvate dehyrogenase phosphatase catalytic subunit 1	PDP1	1.37345	3.01263		FABP4	ENST00000522659	fatty acid binding protein 4	FABP4	1.27399	1.35032
EMP1	ENST00000256951	epithelial membrane protein 1	EMP1	1.37359	1.60223		LAPTM5	ENST00000294507	lysosomal protein transmembrane 5	LAPTM5	1.274	2.51164
MYOF	ENST00000463743	myoferlin	MYOF	1.37407	0.577736		SMAP2	ENST00000614549	small ArfGAP2	SMAP2	1.27405	2.51164
C1orf54	ENST00000369099	chromosome 1 open reading frame 54	C1orf54	1.37438	0		GPR153	ENST00000377893	G protein-coupled receptor 153	GPR153	1.2741	0.72838
GLT8D2	ENST00000546436	glycosyltransferase 8 domain containing 2	GLT8D2	1.37552	0.212722		NPC2	ENST00000557510	NPC intracellular cholesterol transporter 2	NPC2	1.27415	0
EXT1	ENST00000437196	exostosin glycosyltransferase 1	EXT1	1.37639	0		PLCD3	ENST00000539433	phospholipase C delta 3	PLCD3	1.27458	1.8206
VSIG4	ENST00000427538	V-set and immunoglobulin domain containing 4	VSIG4	1.37764	0.293425		PDE4A	ENST00000589073	phosphodiesterase 4A	PDE4A	1.27467	3.44497
GLT8D1	ENST00000479553	glycosyltransferase 8 domain containing 1	GLT8D1	1.37792	0		DOCK1	ENST00000280333	dedicator of cytokinesis 1	DOCK1	1.27498	0
UBE2V1	ENST00000415862	ubiquitin conjugating enzyme E2 V1	UBE2V1	1.3787	0.120159		PDGFB	ENST00000331163	platelet derived growth factor subunit B	PDGFB	1.27503	0.72838
ISLR	ENST00000395118	immunoglobulin superfamily containing leucine rich repeat	ISLR	1.37872	0.407557		GALNT16	ENST00000337827	polypeptide N-acetylgalactosaminyltransferase 16	GALNT16	1.27512	1.35032
TIMP2	ENST00000262768	TIMP metallopeptidase inhibitor 2	TIMP2	1.37958	0.212722		DEGS1	ENST00000323699	delta 4-desaturase, sphingolipid 1	DEGS1	1.27551	1.35032
PCOLCE	ENST00000223061	procollagen C-endopeptidase enhancer	PCOLCE	1.37974	0.120159		IFT81	ENST00000551273	intraflagellar transport 81	IFT81	1.27583	1.35032
PLAU	ENST00000372764	plasminogen activator, urokinase	PLAU	1.37993	1.14475		AUTS2	ENST00000406775	AUTS2, activator of transcription and developmental regulator	AUTS2	1.27601	3.44497
FARP1	ENST00000599040	FERM, ARH/RhoGEF and pleckstrin domain protein 1	FARP1	1.38094	0.0591273		TM6SF1	ENST00000379384	transmembrane 6 superfamily member 1	TM6SF1	1.27645	1.35032
RNASE1	ENST00000555698	ribonuclease A family member 1, pancreatic	RNASE1	1.38117	0		EHD4	ENST00000220325	EH domain containing 4	EHD4	1.27704	1.35032
RAB31	ENST00000578734	RAB31, member RAS oncogene family	RAB31	1.38226	0.407557		KAZALD1	ENST00000370200	Kazal type serine peptidase inhibitor domain 1	KAZALD1	1.27717	3.44497
ACE	ENST00000579726	angiotensin I converting enzyme	ACE	1.38328	0.407557		SNED1	ENST00000405547	sushi, nidogen and EGF like domains 1	SNED1	1.27783	1.8206
FNDC5	ENST00000373471	fibronectin type III domain containing 5	FNDC5	1.38349	0.813361		NUDT8	ENST00000301490	nudix hydrolase 8	NUDT8	1.2779	1.8206
THAP4	ENST00000402136	THAP domain containing 4	THAP4	1.38467	0.0591273		SHISA5	ENST00000424965	shisa family member 5	SHISA5	1.27801	0.976029
CYBB	ENST00000378588	cytochrome b-245 beta chain	CYBB	1.38738	0.813361		TRIO	ENST00000512070	trio Rho guanine nucleotide exchange factor	TRIO	1.27913	0
DPP4	ENST00000416189	dipeptidyl peptidase 4	DPP4	1.38782	0.577736		RASSF5	ENST00000579436	Ras association domain family member 5	RASSF5	1.27915	3.44497
AEBP1	ENST00000413907	AE binding protein 1	AEBP1	1.38802	1.60223		TMEM126A	ENST00000525353	transmembrane protein 126A	TMEM126A	1.27917	0.72838
MEDAG	ENST00000428944	mesenteric estrogen dependent adipogenesis	MEDAG	1.38819	1.60223		GUCY1A3	ENST00000443668	guanylate cyclase 1 soluble subunit alpha	GUCY1A3	1.27944	0.292349
ATP1A1	ENST00000537345	ATPase Na+/K+ transporting subunit alpha 1	ATP1A1	1.38843	0.143933		ZNF511	ENST00000361518	zinc finger protein 511	ZNF511	1.2804	0.292349
MYO19	ENST00000613551	myosin XIX	MYO19	1.38848	0		CXCL12	ENST00000343575	C-X-C motif chemokine ligand 12	CXCL12	1.28097	0.524189
CDH5	ENST00000565334	cadherin 5	CDH5	1.38857	0		HSPB2	ENST00000304298	heat shock protein family B (small) member 2	HSPB2	1.28104	0.976029
MYO1D	ENST00000577252	myosin ID	MYO1D	1.38906	0.0591273		ANK3	ENST00000373827	ankyrin 3	ANK3	1.2816	1.8206
THBS3	ENST00000428962	thrombospondin 3	THBS3	1.39116	0.075527		UBE2L6	ENST00000287156	ubiquitin conjugating enzyme E2 L6	UBE2L6	1.28219	1.35032
SIPA1L2	ENST00000366630	signal induced proliferation associated 1 like 2	SIPA1L2	1.39159	0.813361		ANXA5	ENST00000501272	annexin A5	ANXA5	1.28292	0.976029
IFI6	ENST00000362020	interferon alpha inducible protein 6	IFI6	1.39204	2.20178		CDH13	ENST00000567109	cadherin 13	CDH13	1.28337	0
CRIP2	ENST00000538259	cysteine rich protein 2	CRIP2	1.39272	0		NT5E	ENST00000257770	5'-nucleotidase ecto	NT5E	1.28375	4.69373
ADAMTS9	ENST00000459780	ADAM metallopeptidase with thrombospondin type 1 motif 9	ADAMTS9	1.39431	0.407557		DXO	ENST00000480240	decapping exoribonuclease	DXO	1.28396	1.8206
ITGA5	ENST00000547197	integrin subunit alpha 5	ITGA5	1.39648	0		ARL15	ENST00000620747	ADP ribosylation factor like GTPase 15	ARL15	1.28406	1.35032
HSPG2	ENST00000374695	heparan sulfate proteoglycan 2	HSPG2	1.39729	0		MKKS	ENST00000609375	McKusick-Kaufman syndrome	MKKS	1.28486	1.8206
EMP3	ENST00000594198	epithelial membrane protein 3	EMP3	1.39751	0.212722		GLIPR1	ENST00000536703	GLI pathogenesis related 1	GLIPR1	1.28489	0.976029
WWTR1	ENST00000471586	WW domain containing transcription regulator 1	WWTR1	1.39752	0.120159		PFKFB1	ENST00000375006	6-phosphofructo-2-kinase/fructose-2,6-biphosphatase 1	PFKFB1	1.28517	3.44497
ARHGDIB	ENST00000541546	Rho GDP dissociation inhibitor beta	ARHGDIB	1.39895	0.0591273		ERLIN1	ENST00000407654	ER lipid raft associated 1	ERLIN1	1.28519	1.35032
ATP5G3	ENST00000392541	ATP synthase, H+ transporting, mitochondrial Fo complex subunit C3 (subunit 9)	ATP5G3	1.40061	0		UTRN	ENST00000367545	utrophin	UTRN	1.28522	0.138866
RASSF2	ENST00000379376	Ras association domain family member 2	RASSF2	1.40366	0.0591273		HTRA1	ENST00000368984	HtrA serine peptidase 1	HTRA1	1.2857	1.8206
LGALS1	ENST00000215909	galectin 1	LGALS1	1.40399	0		FABP3	ENST00000498148	fatty acid binding protein 3	FABP3	1.28613	1.8206
HMCN1	ENST00000271588	hemicentin 1	HMCN1	1.40414	0.075527		NDUFAB1	ENST00000484769	NADH:ubiquinone oxidoreductase subunit AB1	NDUFAB1	1.28627	0.205171
TFRC	ENST00000420415	transferrin receptor	TFRC	1.40426	2.20178		COPRS	ENST00000579984	coordinator of PRMT5 and differentiation stimulator	COPRS	1.28649	3.44497
AOC3	ENST00000587330	amine oxidase, copper containing 3	AOC3	1.40435	0		PTGES3L	ENST00000451885	prostaglandin E synthase 3 like	PTGES3L	1.28669	0.524189
FADS2	ENST00000521571	fatty acid desaturase 2	FADS2	1.40455	0.0591273		IQGAP2	ENST00000274364	IQ motif containing GTPase activating protein 2	IQGAP2	1.28709	3.44497
FHL3	ENST00000373016	four and a half LIM domains 3	FHL3	1.40472	0.577736		MPP1	ENST00000369534	membrane palmitoylated protein 1	MPP1	1.28721	0.138866
FITM1	ENST00000267426	fat storage inducing transmembrane protein 1	FITM1	1.40482	0.293425		TEAD2	ENST00000593945	TEA domain transcription factor 2	TEAD2	1.28797	0.39198
GOT2	ENST00000434819	glutamic-oxaloacetic transaminase 2	GOT2	1.40541	0.075527		EDNRB	ENST00000334286	endothelin receptor type B	EDNRB	1.288	1.8206
GOT1	ENST00000370508	glutamic-oxaloacetic transaminase 1	GOT1	1.40604	0.120159		UQCRC1	ENST00000415995	ubiquinol-cytochrome c reductase core protein I	UQCRC1	1.28825	0.205171
ADAM12	ENST00000368676	ADAM metallopeptidase domain 12	ADAM12	1.40626	0.813361		ARID5B	ENST00000309334	AT-rich interaction domain 5B	ARID5B	1.28886	1.35032
PECAM1	ENST00000563924	platelet and endothelial cell adhesion molecule 1	PECAM1	1.40627	0.120159		IGDCC4	ENST00000352385	immunoglobulin superfamily DCC subclass member 4	IGDCC4	1.28979	0.39198
TPI1	ENST00000396705	triosephosphate isomerase 1	TPI1	1.40668	0.0591273		TBC1D8	ENST00000376840	TBC1 domain family member 8	TBC1D8	1.29	3.44497
ETS1	ENST00000392668	ETS proto-oncogene 1, transcription factor	ETS1	1.40791	0		TRAK1	ENST00000396175	trafficking kinesin protein 1	TRAK1	1.29096	0
LMO1	ENST00000534484	LIM domain only 1	LMO1	1.40794	0.143933		ENPEP	ENST00000509344	glutamyl aminopeptidase	ENPEP	1.29105	2.51164
MGP	ENST00000539261	matrix Gla protein	MGP	1.40873	0.407557		MTCP1	ENST00000504061	mature T-cell proliferation 1	MTCP1	1.29132	0.205171
CD44	ENST00000525469	CD44 molecule (Indian blood group)	CD44	1.40928	0.293425		ACHE	ENST00000440755	acetylcholinesterase (Cartwright blood group)	ACHE	1.29146	4.69373
FAM114A1	ENST00000515037	family with sequence similarity 114 member A1	FAM114A1	1.40953	0		TSPAN2	ENST00000369515	tetraspanin 2	TSPAN2	1.29171	3.44497
HTRA1	ENST00000420892	HtrA serine peptidase 1	HTRA1	1.4117	0.407557		HIST1H2BD	ENST00000289316	histone cluster 1 H2B family member d	HIST1H2BD	1.29244	4.69373
TMSB4X	ENST00000451311	thymosin beta 4, X-linked	TMSB4X	1.41173	0.120159		ATP5SL	ENST00000590641	ATP5S like	ATP5SL	1.29496	0.138866
TNFAIP2	ENST00000559255	TNF alpha induced protein 2	TNFAIP2	1.41252	0		MS4A14	ENST00000531787	membrane spanning 4-domains A14	MS4A14	1.29506	2.51164
ITM2C	ENST00000541852	integral membrane protein 2C	ITM2C	1.41255	0		OAF	ENST00000328965	out at first homolog	OAF	1.29602	0.72838
CTAGE5	ENST00000396165	CTAGE family member 5, ER export factor	CTAGE5	1.41305	0.143933		MPEG1	ENST00000361050	macrophage expressed 1	MPEG1	1.29607	0.976029
FRY	ENST00000380250	FRY microtubule binding protein	FRY	1.41819	0.293425		FH	ENST00000366560	fumarate hydratase	FH	1.29615	1.35032
CYFIP2	ENST00000520960	cytoplasmic FMR1 interacting protein 2	CYFIP2	1.41999	0		SCUBE2	ENST00000520467	signal peptide, CUB domain and EGF like domain containing 2	SCUBE2	1.29634	4.69373
ATP5G1	ENST00000393366	ATP synthase, H+ transporting, mitochondrial Fo complex subunit C1 (subunit 9)	ATP5G1	1.42055	0		MEOX2	ENST00000262041	mesenchyme homeobox 2	MEOX2	1.29644	1.35032
KDR	ENST00000263923	kinase insert domain receptor	KDR	1.42075	0		CD34	ENST00000310833	CD34 molecule	CD34	1.29662	0.292349
CCND1	ENST00000227507	cyclin D1	CCND1	1.42106	0		SNX33	ENST00000569152	sorting nexin 33	SNX33	1.29667	1.35032
CASQ2	ENST00000261448	calsequestrin 2	CASQ2	1.42215	0.813361		DECR1	ENST00000519328	2,4-dienoyl-CoA reductase 1	DECR1	1.29693	0.138866
FSCN1	ENST00000382361	fascin actin-bundling protein 1	FSCN1	1.42299	0.0591273		DOCK4	ENST00000428053	dedicator of cytokinesis 4	DOCK4	1.29693	0.292349
FPR3	ENST00000339223	formyl peptide receptor 3	FPR3	1.42792	0.120159		NDUFS8	ENST00000529645	NADH:ubiquinone oxidoreductase core subunit S8	NDUFS8	1.29761	1.8206
CTSK	ENST00000271651	cathepsin K	CTSK	1.43483	0.407557		CD93	ENST00000246006	CD93 molecule	CD93	1.29771	0.205171
FBLN2	ENST00000295761	fibulin 2	FBLN2	1.43732	0.293425		APOO	ENST00000379226	apolipoprotein O	APOO	1.29784	0.524189
PTGR1	ENST00000309195	prostaglandin reductase 1	PTGR1	1.43761	0		C2orf88	ENST00000409870	chromosome 2 open reading frame 88	C2orf88	1.29787	0.72838
ARRB2	ENST00000572497	arrestin beta 2	ARRB2	1.43893	0.0591273		GABBR1	ENST00000485508	gamma-aminobutyric acid type B receptor subunit 1	GABBR1	1.29938	2.51164
RNF150	ENST00000515673	ring finger protein 150	RNF150	1.44167	0.212722		RELL1	ENST00000454158	RELT like 1	RELL1	1.29956	0.138866
ENPP1	ENST00000513998	ectonucleotide pyrophosphatase/phosphodiesterase 1	ENPP1	1.44252	0		MAP6D1	ENST00000431348	MAP6 domain containing 1	MAP6D1	1.29964	0.976029
MS4A4A	ENST00000529950	membrane spanning 4-domains A4A	MS4A4A	1.44334	0.577736		TIMP2	ENST00000592761	TIMP metallopeptidase inhibitor 2	TIMP2	1.30001	0.976029
GPX8	ENST00000515370	glutathione peroxidase 8 (putative)	GPX8	1.44554	0.143933		COL6A6	ENST00000358511	collagen type VI alpha 6 chain	COL6A6	1.30106	3.44497
GADL1	ENST00000282538	glutamate decarboxylase like 1	GADL1	1.44661	1.60223		TUSC3	ENST00000515859	tumor suppressor candidate 3	TUSC3	1.30164	0.39198
STAT6	ENST00000555375	signal transducer and activator of transcription 6	STAT6	1.44837	0.0591273		PTMS	ENST00000389462	parathymosin	PTMS	1.3022	0
DBI	ENST00000393103	diazepam binding inhibitor, acyl-CoA binding protein	DBI	1.44912	0.212722		HMGN1	ENST00000436324	high mobility group nucleosome binding domain 1	HMGN1	1.30235	1.8206
HACD1	ENST00000498812	3-hydroxyacyl-CoA dehydratase 1	HACD1	1.45097	0.293425		PLEKHB1	ENST00000398492	pleckstrin homology domain containing B1	PLEKHB1	1.30242	1.35032
GMFG	ENST00000596583	glia maturation factor gamma	GMFG	1.45098	0		ETFDH	ENST00000511912	electron transfer flavoprotein dehydrogenase	ETFDH	1.30273	0.39198
TGFB1	ENST00000221930	transforming growth factor beta 1	TGFB1	1.45234	0		BZW2	ENST00000407633	basic leucine zipper and W2 domains 2	BZW2	1.3028	2.51164
UQCRH	ENST00000489056	ubiquinol-cytochrome c reductase hinge protein	UQCRH	1.45305	0		SH3BP2	ENST00000513020	SH3 domain binding protein 2	SH3BP2	1.30305	0
RGL1	ENST00000360851	ral guanine nucleotide dissociation stimulator like 1	RGL1	1.4558	0.143933		TPI1	ENST00000229270	triosephosphate isomerase 1	TPI1	1.30343	3.44497
VLDLR	ENST00000382099	very low density lipoprotein receptor	VLDLR	1.45756	0		ST3GAL1	ENST00000399640	ST3 beta-galactoside alpha-2,3-sialyltransferase 1	ST3GAL1	1.30353	1.8206
S100A4	ENST00000368714	S100 calcium binding protein A4	S100A4	1.45827	0.293425		VASP	ENST00000588482	vasodilator-stimulated phosphoprotein	VASP	1.30384	0.292349
GSTK1	ENST00000436038	glutathione S-transferase kappa 1	GSTK1	1.45882	0		RFLNB	ENST00000329099	refilin B	RFLNB	1.30472	0
NDUFV1	ENST00000533919	NADH:ubiquinone oxidoreductase core subunit V1	NDUFV1	1.46201	0		VIM	ENST00000224237	vimentin	VIM	1.30541	0.72838
PHKA1	ENST00000373542	phosphorylase kinase regulatory subunit alpha 1	PHKA1	1.46524	0		ABR	ENST00000572152	active BCR-related	ABR	1.3059	4.69373
MRC2	ENST00000579432	mannose receptor C type 2	MRC2	1.4675	0.075527		MYL6	ENST00000548400	myosin light chain 6	MYL6	1.30629	0.976029
DAB2	ENST00000503513	DAB2, clathrin adaptor protein	DAB2	1.46973	0.143933		TRIOBP	ENST00000407319	TRIO and F-actin binding protein	TRIOBP	1.30646	0.292349
COL15A1	ENST00000610452	collagen type XV alpha 1 chain	COL15A1	1.4701	0.0591273		ITGA5	ENST00000553071	integrin subunit alpha 5	ITGA5	1.30765	0
UCP2	ENST00000539764	uncoupling protein 2	UCP2	1.47096	0.0591273		CD163	ENST00000359156	CD163 molecule	CD163	1.30782	3.44497
LDHA	ENST00000535451	lactate dehydrogenase A	LDHA	1.47358	0.075527		NLGN4Y	ENST00000382868	neuroligin 4, Y-linked	NLGN4Y	1.30786	2.51164
ECM2	ENST00000444490	extracellular matrix protein 2	ECM2	1.47703	0.143933		ITGB1BP1	ENST00000488451	integrin subunit beta 1 binding protein 1	ITGB1BP1	1.30803	0.72838
SH3KBP1	ENST00000379716	SH3 domain containing kinase binding protein 1	SH3KBP1	1.47747	0		TENM1	ENST00000422452	teneurin transmembrane protein 1	TENM1	1.30822	2.51164
KCNS3	ENST00000403915	potassium voltage-gated channel modifier subfamily S member 3	KCNS3	1.47991	0.407557		RHOJ	ENST00000557447	ras homolog family member J	RHOJ	1.30846	0.292349
IGFBP7	ENST00000514062	insulin like growth factor binding protein 7	IGFBP7	1.48267	0		ARL4C	ENST00000390645	ADP ribosylation factor like GTPase 4C	ARL4C	1.309	2.51164
PLTP	ENST00000372420	phospholipid transfer protein	PLTP	1.48348	0.120159		USMG5	ENST00000309579	up-regulated during skeletal muscle growth 5 homolog (mouse)	USMG5	1.30918	0.205171
MS4A6A	ENST00000527254	membrane spanning 4-domains A6A	MS4A6A	1.48785	0.293425		JAG1	ENST00000622545	jagged 1	JAG1	1.3096	0.205171
MYL6	ENST00000547649	myosin light chain 6	MYL6	1.48886	0		MYO1D	ENST00000577252	myosin ID	MYO1D	1.30962	0.39198
[truncated: 373 more rows]

## Sheet: S2 - Literature Gene Lists
Data S1. Differential Gene Expression Data and Downstream Analyses, Related to Figures 1, 3, 5, 6, S2, S3
_BACKGROUND	Hypat_FL-ENST_reg			ET (Keller 2011) - probe-set	Gene ID	FC	FDR		RT (Phillips et al 2013) - Probe-set	Gene ID	FC	FDR		IR (Timmons et al 2018)	CC		Neuromuscular Age (Timmons 2019) - Protein Coding PS	Gene ID	CC
GOLGA3	ANKRD1			217757_at	A2M	1.6	0		217757_at	A2M	1.17064	0		AASS	0.267398		ENST00000504821	NOP16	-0.234685
TARBP1	GDNF			1554878_a_at	ABCD3	1.6	2.27084		204567_s_at	ABCG1	1.2586	0		ABHD2	-0.168733		ENST00000263657	PNO1	-0.243632
HIVEP2	CFAP61			211113_s_at	ABCG1	1.5	3.23679		211113_s_at	ABCG1	1.19984	1.14354		ADGRA3	0.0689474		ENST00000334678	RPS19BP1	-0.194634
DHRS7	IL18			236461_at	ABHD1	2	0		211711_s_at	AC006600.1	1.23142	0		ALDH1L1	0.228197		ENST00000618975	DCAF13	-0.202866
ERCC1	CHRND			1560117_at	ABHD1	1.8	4.49183		235228_at	AC007744.1	1.25265	3.89984		ALDH1L2	-0.217701		ENST00000477620	NUP205	0.288071
ACTR6	UBE2W			223395_at	ABI3BP	1.6	0.378072		230596_at	AC022336.2	1.26521	3.04804		ANKRD50	-0.262895		ENST00000505818	MRPL36	-0.328794
MYOC	RNASE11			231907_at	ABL2	1.55584	1.0934		1559681_a_at	AC026271.4	1.21247	3.04804		ASCC1	-0.173123		ENST00000496423	ATG3	-0.232772
HOXA2	KCNQ5			223361_at	ABRACL	11.5	0		37408_at	AC080038.1	1.23729	3.89984		ATAD2	0.225733		ENST00000493773	NCOA1	0.32662
HOXA6	CDC42EP3			239105_at	AC004825.2	1.5	4.49183		230281_at	AC092718.3	1.27107	0.867185		ATP1A1	-0.119575		ENST00000611969	LINC00116	-0.260834
HOXA5	INPP4B			223172_s_at	AC004832.3	1.8	0		1556314_a_at	AC093278.2	1.33571	2.32866		B4GALT6	-0.157348		ENST00000555061	TIMM9	-0.205652
CCDC113	MAP3K7CL			201954_at	AC004922.1	1.8	1.01028		220167_s_at	AC133551.1	1.27299	0.867185		C1orf54	-0.19106		ENST00000594999	MRPL34	-0.271156
KLHL20	TP63			201422_at	AC007192.1	1.7	0.378072		200710_at	ACADVL	1.18027	3.04804		CBX7	0.183671		ENST00000591824	POP4	-0.246284
EEF1A2	APOD			214203_s_at	AC007325.2	1.5	1.49624		236514_at	ACOT8	1.22268	3.89984		CCDC25	-0.197707		ENST00000393770	BNIP1	-0.271892
TBC1D17	MSTN			239296_at	AC009951.1	2.6	1.01028		204639_at	ADA	1.2505	3.04804		CCNB1IP1	0.217489		ENST00000409180	MRPL35	-0.18544
DCN	SPECC1L			218387_s_at	AC010618.1	1.5	1.01028		203741_s_at	ADCY7	1.2991	0.449999		CD151	-0.223384		ENST00000530908	CBR1	-0.280877
USP11	RPL10			203085_s_at	AC011462.1	3.4	0		219134_at	ADGRL4	1.25197	0.449999		CEBPD	0.186638		ENST00000409025	USP39	-0.195812
GOLGA5	ARRDC2			225799_at	AC017002.6	3.1	2.27084		209612_s_at	ADH1B	-1.21369	0.867185		COL15A1	-0.146133		ENST00000589469	PSME3	-0.229211
TIMP1	PDE4DIP			216620_s_at	AC019257.8	2.1	1.49624		209613_s_at	ADH1B	-1.17941	1.73766		COL4A3BP	0.175505		ENST00000562411	SNAPC5	-0.266282
REM1	ABCA5			1553530_a_at	AC022149.1	1.8	0		222930_s_at	AGMAT	1.18986	3.89984		COL5A2	-0.148783		ENST00000476967	CNOT10	0.266772
CD9	ABCA10			204608_at	AC068533.4	2.3	0.608696		223075_s_at	AIF1L	1.1723	3.04804		COL6A1	-0.170654		ENST00000472142	ID2	-0.274604
TSPAN12	IMPAD1			1559867_at	AC069360.1	-1.4157	0.608696		243179_at	AL137003.2	1.23408	3.89984		CRBN	0.157818		ENST00000550638	CCT2	-0.251614
HMGXB4	SKP1			205047_s_at	AC079781.5	1.9	0.608696		230930_at	AL365203.2	1.60137	3.04804		CYFIP1	-0.130882		ENST00000263774	NDUFS3	-0.276596
FKBP3	TVP23C-CDRT4			1557286_at	AC093535.2	1.6	2.27084		211748_x_at	AL807752.7	1.4137	0		DAAM1	-0.186807		ENST00000373998	ZMYM3	0.187496
CDC34	PFN2			212481_s_at	AC098614.3	1.7	0		212187_x_at	AL807752.7	1.36499	0		DAPK1	-0.157419		ENST00000473395	HSPE1	-0.221822
FDFT1	UBE2E3			227235_at	AC104083.1	1.7	0.188451		207016_s_at	ALDH1A2	1.25914	2.32866		DAZAP1	0.197667		ENST00000359003	NCOA6	0.23875
STUB1	HOMER2			243023_at	AC124016.2	-1.58216	0.296202		228342_s_at	ALPK3	-1.20325	0		DUSP19	-0.189823		ENST00000520286	LSM1	-0.258254
BPIFB2	HDAC4			228339_at	AC142391.1	1.8	0		214846_s_at	ALPK3	-1.15604	0.590424		ECT2	-0.252858		ENST00000474216	EXOSC10	0.279811
NDFIP2	PATJ			227779_at	AC142391.1	1.7	1.01028		1570255_s_at	ANKRD20A1	1.2954	3.04804		EIF1	0.228158		ENST00000352445	TOR3A	-0.2544
PIGU	SLC22A3			200710_at	ACADVL	1.5	0		238332_at	ANKRD29	1.28901	0.867185		EPDR1	-0.251131		ENST00000524896	EIF3M	-0.20329
SEMA3F	RPS27			236514_at	ACOT8	1.5	4.49183		229308_at	ANKRD29	1.27645	1.73766		ERBB3	-0.228553		ENST00000483970	HAX1	-0.283377
EIF2AK1	TMEM140			207275_s_at	ACSL1	1.7	0		225735_at	ANKRD50	1.32987	0		FAM118B	-0.206034		ENST00000481564	MALSU1	-0.267989
DHPS	GLRX			201963_at	ACSL1	1.45273	0		225731_at	ANKRD50	1.17333	2.32866		FAM160A1	0.169297		ENST00000560807	WDR61	-0.246035
GRN	OR5AU1			224882_at	ACSS1	1.6	2.27084		230604_at	AP005329.3	1.17164	1.73766		FARP2	-0.180366		ENST00000466396	CLTA	-0.241423
WDR83OS	MPP6			200801_x_at	ACTB	1.5	0.608696		213592_at	APLNR	1.51577	0		FAT1	-0.12573		ENST00000586262	TXNL1	-0.272244
DERL2	ARPP21			224594_x_at	ACTB	1.5	0.608696		218870_at	ARHGAP15	1.541	2.32866		FRMD3	-0.187424		ENST00000460985	COX7A2	-0.291748
RPS19	PPM1L			205132_at	ACTC1	2.9	3.23679		225618_at	ARHGAP27	1.37983	1.73766		GADL1	-0.19728		ENST00000367830	TIPRL	-0.267599
CD79A	SAA2			206891_at	ACTN3	-1.3999	1.49624		201288_at	ARHGDIB	1.2155	0		GLUL	0.269123		ENST00000472729	COMMD1	-0.26649
CCDC9	ST13			1558015_s_at	ACTR2	1.5	4.49183		1555812_a_at	ARHGDIB	1.17146	2.32866		GPAT3	0.208734		ENST00000534029	NDUFC2	-0.268451
UQCRC1	ADH1B			204639_at	ADA	1.7	2.27084		227197_at	ARHGEF26	1.25852	3.04804		GRIA3	-0.230459		ENST00000449409	ELP6	-0.242092
ATP5F1D	TSPAN7			222486_s_at	ADAMTS1	2.7	1.01028		213138_at	ARID5A	1.3022	3.04804		HNRNPD	0.205168		ENST00000301788	POLR2G	-0.179961
KDELR3	AL157392.5			213974_at	ADAMTSL3	1.5	1.01028		228151_at	ARL15	1.20976	2.32866		ITIH5	-0.170944		ENST00000564079	TUBGCP4	0.27311
MBD3	BACH2			201753_s_at	ADD3	1.6	0.188451		232197_x_at	ARSB	1.38205	3.89984		KLF12	0.224147		ENST00000515764	SMIM20	-0.252901
HOMER3	RPL15			205882_x_at	ADD3	1.6	0.608696		224396_s_at	ASPN	1.52144	1.73766		KLF15	0.310562		ENST00000369815	USMG5	-0.26649
HMOX1	HNRNPC			201752_s_at	ADD3	1.6	3.23679		212136_at	ATP2B4	1.15008	1.14354		KLHL2	-0.182961		ENST00000564155	AP1G1	0.271865
ZBED4	NANOS1			212951_at	ADGRF5	1.5	1.49624		210931_at	ATP8A2P3	1.32438	0.867185		KLHL31	-0.230473		ENST00000480740	SELENOT	-0.245347
SNAP29	DHRS7			219134_at	ADGRL4	1.6	0.188451		238835_at	AVPR1A	1.25336	3.04804		KPNA2	-0.169709		ENST00000342669	SNRPD2	-0.25839
MGA	SVIP			217419_x_at	AGRN	1.8	2.27084		217867_x_at	BACE2	1.28562	3.89984		KPNA5	-0.231354		ENST00000369128	VPS45	0.206533
TNFRSF1A	KRTAP5-8			212285_s_at	AGRN	1.59283	0		222446_s_at	BACE2	1.2559	2.32866		LGALS1	-0.277727		ENST00000592831	ATP6V0A1	0.198212
CSTF1	NXF2B			225806_at	AJUBA	1.9	1.49624		228311_at	BCL6B	1.34632	2.32866		LRRC2	0.144527		ENST00000597081	HNRNPM	0.228191
PPP5C	GALNT15			1553764_a_at	AJUBA	1.7	4.49183		221253_s_at	BLOC1S5-TXNDC5	1.18535	0		MAGI3	-0.167779		ENST00000496393	NVL	0.263301
RASD2	MYH14			202759_s_at	AKAP2	1.5	1.01028		209770_at	BTN3A1	1.19016	1.14354		MAPRE3	-0.163846		ENST00000471173	JTB	-0.245137
MASP1	SLC16A10			211653_x_at	AKR1C1	1.51047	0		204820_s_at	BTN3A2	1.16285	3.89984		MAST3	-0.267475		ENST00000487465	EMC3	-0.258379
KNOP1	ATRNL1			209160_at	AKR1C3	1.6	0.608696		204821_at	BTN3A3	1.25576	3.04804		MCC	-0.234087		ENST00000401000	RPRD2	0.287418
SPAG7	ADH1C			207163_s_at	AKT1	1.7	1.49624		228434_at	BTNL9	1.39247	0		ME2	-0.206497		ENST00000372984	AKIRIN1	-0.201693
PCDHB4	ALDH2			222880_at	AKT3	2.1	0		218429_s_at	C19orf66	1.36396	0		MRC2	-0.134672		ENST00000567382	HSBP1	-0.252618
CHERP	B3GALT1			212607_at	AKT3	1.5	0.378072		219506_at	C1orf54	1.3336	0		MROH7	0.188955		ENST00000269576	KRT10	-0.281636
DHRS12	CLIP1			228740_at	AL049838.1	4.3	1.49624		1554233_at	C1QTNF9	1.3669	0.449999		MTF2	0.175765		ENST00000309134	TMEM9B	-0.276642
SNRPD3	TMEM64			207977_s_at	AL135926.1	1.7	1.49624		228195_at	C2orf88	1.18201	0.449999		MTRF1	-0.211906		ENST00000377824	GRHPR	-0.225891
SNAPC1	CYP4B1			213068_at	AL135926.1	1.5	0.608696		236523_at	C4orf54	1.19731	0.867185		MYL12A	0.206701		ENST00000592035	PSMD8	-0.311781
HDHD5	HS6ST2			1557149_at	AL451069.1	1.9	2.27084		227455_at	C6orf136	1.21477	3.89984		MYLK4	-0.227852		ENST00000247866	NDUFB2	-0.223281
TFAP2D	CNTFR			200885_at	AL603832.3	1.5	0		227456_s_at	C6orf136	1.16256	3.04804		NCAM1	-0.142642		ENST00000464138	SSR3	-0.271404
APPBP2	GPR151			210982_s_at	AL662796.1	1.6	0		1552575_a_at	C6orf141	2.07155	3.04804		NLK	-0.201017		ENST00000546457	CD63	-0.268745
CMTM6	SLC5A1			208894_at	AL662796.1	1.5	0		228555_at	CAMK2D	1.17159	1.73766		NMNAT1	-0.161958		ENST00000280362	PTS	-0.229025
DELE1	RRAS2			211748_x_at	AL807752.7	1.6	0		202966_at	CAPN6	2.60824	3.04804		NSF	-0.15878		ENST00000410054	R3HDM1	0.295915
TCFL5	OR10H2			212187_x_at	AL807752.7	1.6	0.296202		202965_s_at	CAPN6	2.30853	1.73766		NUP210	0.268302		ENST00000373027	INPP5B	0.318021
TXNL1	AP3S2			209646_x_at	ALDH1B1	1.9	2.27084		1552703_s_at	CARD16	1.32601	3.04804		PDHX	-0.242272		ENST00000626827	WBP2	0.2514
RTF2	KHDRBS3			209645_s_at	ALDH1B1	1.6	1.01028		242521_at	CARD8-AS1	1.208	1.14354		PIM3	0.209283		ENST00000415827	EZH1	0.238964
NSFL1C	IP6K3			222808_at	ALG13	1.9	1.01028		203065_s_at	CAV1	1.21683	0		POLA1	0.292666		ENST00000429217	TANK	-0.235702
ZNF416	PARM1			204446_s_at	ALOX5	3.8	3.23679		212097_at	CAV1	1.20743	0		PPP1R3B	-0.252414		ENST00000510409	PAIP2	-0.223308
CBY1	LONRF3			205572_at	ANGPT2	2.2	2.27084		203323_at	CAV2	1.20511	1.14354		RAB29	-0.199821		ENST00000225983	HDAC5	0.240534
TPSD1	GPD2			236034_at	ANGPT2	2	0.608696		209213_at	CBR1	1.37097	0.867185		RAB40C	0.26229		ENST00000463372	C9orf3	-0.237434
ZNF195	KDM7A			219514_at	ANGPTL2	2.8	0		1405_i_at	CCL5	2.51404	3.04804		ROBO1	-0.208005		ENST00000614987	RPS6KA5	0.335044
YIPF1	ABCA6			202921_s_at	ANK2	1.5	2.27084		203593_at	CD2AP	1.15188	2.32866		RPL15	0.220366		ENST00000589240	UBALD2	-0.27005
DKK4	OR6C1			206029_at	ANKRD1	4.5	0.608696		1552509_a_at	CD300LG	1.34509	0.449999		RXRG	-0.219244		ENST00000392905	IGF1	-0.351661
MRPS10	TSC22D1			230384_at	ANKRD23	-1.5103	0		202878_s_at	CD93	1.32978	0		SATB1	0.160416		ENST00000507305	FAM200B	-0.33119
TOMM22	ZNF814			229308_at	ANKRD29	1.9	3.23679		202877_s_at	CD93	1.32092	0		SEC61A1	-0.163378		ENST00000355072	HTT	0.332534
ACTN1	PRKAA2			238332_at	ANKRD29	1.6	0.296202		207172_s_at	CDH11	2.40438	3.89984		SESN1	0.211396		ENST00000547945	C12orf73	-0.284741
JOSD1	TMC4			225735_at	ANKRD50	3.4	3.23679		204677_at	CDH5	1.26569	1.73766		SESN3	-0.101346		ENST00000614008	TSPAN6	-0.256866
MAPK1	ADAM20			204672_s_at	ANKRD6	1.5	1.49624		224851_at	CDK6	1.39208	0		SFRP4	-0.165175		ENST00000379239	UBAP2	0.269677
VDAC3	PRRG1			240947_at	ANO6	2.3	4.49183		224847_at	CDK6	1.3387	0.867185		SGCG	0.225214		ENST00000547992	TSPAN31	-0.249324
FAM13B	SYNE1			224694_at	ANTXR1	1.5	2.27084		240453_at	CFAP61	-1.2759	0.590424		SGMS2	-0.160026		ENST00000371341	TMEM59	-0.249495
ZFY	KLF10			201012_at	ANXA1	1.9	0		206227_at	CILP	1.2709	3.89984		SMIM8	0.158849		ENST00000405123	ERLEC1	-0.222257
ESRRA	TSPYL2			210427_x_at	ANXA2	1.7	0		200999_s_at	CKAP4	1.1991	2.32866		SOS2	-0.187232		ENST00000220763	CPQ	-0.232615
LZTR1	FOXO3			201590_x_at	ANXA2	1.6	0		226244_at	CLEC14A	1.23509	2.32866		SPARC	-0.22713		ENST00000560409	SEC11A	-0.227235
PDCD5	TMEM50B			213503_x_at	ANXA2	1.6	0		219761_at	CLEC1A	1.33487	1.73766		SSX2IP	-0.20588		ENST00000533933	ST3GAL3	-0.207868
HSPB11	ABCA9			204894_s_at	AOC3	1.54607	0		229958_at	CLN8	1.21099	3.04804		STK38L	-0.200663		ENST00000550639	MYL6	-0.21437
PTPRA	SYNGR2			210692_s_at	AP000781.2	2.1	1.01028		1554660_a_at	CNST	-1.15234	2.32866		SZRD1	-0.302171		ENST00000392456	CCDC50	-0.211683
COMT	PINX1			236059_at	AP000866.6	2.1	4.49183		203477_at	COL15A1	1.40175	0		TSPAN15	-0.15657		ENST00000466421	TMEM14C	-0.203631
BAG6	ERBB4			210869_s_at	AP002956.1	2.2	0		209082_s_at	COL18A1	1.26806	3.89984		UBE2G1	0.173741		ENST00000370372	BLOC1S2	-0.199456
PLA2G3	HSPB1			211340_s_at	AP002956.1	1.7	0		1556499_s_at	COL1A1	3.60089	3.89984		USP25	0.14675		ENST00000456793	OST4	-0.1957
CHRAC1	SNRPG			209087_x_at	AP002956.1	1.6	0		211161_s_at	COL3A1	2.78963	1.14354		USP6	0.108105		ENST00000519776	TATDN1	-0.2039
PSMD5	TMEM170B			209086_x_at	AP002956.1	1.5	4.49183		201852_x_at	COL3A1	2.50941	0.867185		ZEB1	-0.178408		ENST00000556683	TMX1	-0.18036
CRYM	ABCC4			213592_at	APLNR	2	0		215076_s_at	COL3A1	2.34061	0.867185		ZNF282	0.149965		ENST00000372596	SCMH1	0.208958
AGO2	SARNP			201526_at	ARF5	1.5	1.01028		211980_at	COL4A1	1.65691	0		ABCG1	0.272692		ENST00000526993	PSMC3	-0.213767
GSS	TUBB			226576_at	ARHGAP26	1.5	0.608696		211981_at	COL4A1	1.41169	0.449999		AK1	-0.263819		ENST00000270586	PSMB6	-0.209733
EPDR1	BCL2L14			201288_at	ARHGDIB	2	0		211964_at	COL4A2	1.56251	0		ATP2A2	0.153923		ENST00000550479	HSP90B1	-0.220593
MISP	SORT1			1555812_a_at	ARHGDIB	1.9	0		211966_at	COL4A2	1.5561	1.14354		CDK2AP1	-0.271355		ENST00000485515	SDHB	-0.245508
GTPBP1	RBM8A			227197_at	ARHGEF26	1.7	1.49624		221729_at	COL5A2	1.77188	1.73766		CEBPG	-0.176427		ENST00000489867	ENO1	-0.21457
CTSA	BACH1			228151_at	ARL15	1.6	0		221730_at	COL5A2	1.61113	1.14354		DDR1	0.298329		ENST00000465931	PRRC2B	0.249344
PTBP3	PM20D2			211672_s_at	ARPC4	2	0.608696		52255_s_at	COL5A3	1.34478	0.449999		DHTKD1	0.262637		ENST00000571957	TXNDC17	-0.259731
TECR	STRIP2			217817_at	ARPC4	1.7	1.01028		213428_s_at	COL6A1	1.52996	2.32866		GRB14	-0.362046		ENST00000624931	PCF11	0.278895
SNTA1	TRMT112			1555797_a_at	ARPC5	1.7	2.27084		230867_at	COL6A6	4.93438	0.867185		IGF1R	0.278251		ENST00000378670	UQCRQ	-0.285827
TSPAN9	ZNF772			211963_s_at	ARPC5	1.5	0.188451		221019_s_at	COLEC12	1.31923	3.89984		INSR	0.134866		ENST00000317534	MRPS24	-0.271883
MNT	KRTAP6-2			221039_s_at	ASAP1	1.5	2.27084		219049_at	CSGALNACT1	1.2977	1.73766		KIAA1109	0.269961		ENST00000261660	CPPED1	-0.301863
POLR2E	SYNPO2			206414_s_at	ASAP2	1.46836	0		225681_at	CTHRC1	1.78398	0.867185		LGR5	0.173366		ENST00000327367	SMAD3	0.274401
CABP7	BLCAP			224396_s_at	ASPN	2.9	0.188451		208407_s_at	CTNND1	1.15327	3.89984		LPL	0.347481		ENST00000537820	ADA	-0.326226
TFAP2C	NME9			219087_at	ASPN	2.2	0		209164_s_at	CYB561	1.24312	2.32866		MSRB3	-0.187205		ENST00000406397	VSNL1	0.364549
FAM135A	MAP4			207076_s_at	ASS1	1.6	0.608696		225804_at	CYB5D2	1.17938	3.89984		MTPN	-0.12994		ENST00000587853	RNF165	0.259509
ESR1	CPEB4			202672_s_at	ATF3	1.8	4.49183		210096_at	CYP4B1	-1.37694	0		MUSK	-0.18614		ENST00000487132	CREM	-0.260132
EHD4	FMO2			208836_at	ATP1B3	1.5	0.378072		1555497_a_at	CYP4B1	-1.19973	3.04804		NUCB2	-0.215038		ENST00000318083	MAMSTR	0.221279
LAPTM4A	SLC7A6			204685_s_at	ATP2B2	-1.58197	0.188451		227702_at	CYP4X1	-1.24067	0		PON2	-0.310655		ENST00000524196	PSEN2	-0.302748
NCALD	PRUNE1			201971_s_at	ATP6V1A	4	4.49183		237395_at	CYP4Z1	-1.18797	1.14354		PRRX1	0.239517		ENST00000344201	CBFA2T2	0.244942
PNN	KRTAP4-6			242680_at	AVPR1A	1.7	0.608696		235438_at	CYP7B1	1.88782	0.867185		PRSS42	0.303611		ENST00000539306	ATP1B4	0.285619
TRAM2	ACSS3			222870_s_at	B3GNT2	1.5	3.23679		228665_at	CYYR1	1.16673	3.04804		RAPH1	-0.233466		ENST00000594724	USE1	-0.31154
FKBP4	CLCN4			221240_s_at	B3GNT4	2.2	1.49624		205472_s_at	DACH1	1.29782	2.32866		RND3	-0.167027		ENST00000448424	ATP7B	0.226519
KXD1	NR3C2			1556134_a_at	B3GNT5	1.5	0.296202		225965_at	DDHD1	1.20331	2.32866		RNF10	-0.179432		ENST00000444347	PARP16	0.248329
BLOC1S6	NEK7			222446_s_at	BACE2	1.5	0.608696		227415_at	DGKH	1.24606	0		TSPAN3	-0.229323		ENST00000426907	HUWE1	0.220423
PIK3IP1	COL28A1			227051_at	BACE2	1.5	4.49183		213647_at	DNA2	1.27571	2.32866		WWOX	-0.173898		ENST00000545413	RASSF8	-0.226823
LMCD1	TPRG1			210653_s_at	BCKDHB	1.6	0.188451		204008_at	DNAL4	1.28812	0.867185		ANKS1B	-0.152945		ENST00000521437	CARD8	-0.239557
TMEM101	KANSL2			228311_at	BCL6B	1.6	1.01028		230158_at	DPY19L2	1.42315	3.89984		FOXP2	0.167476		ENST00000528942	CCDC18	-0.226436
PABPN1	ZNF721			215440_s_at	BEX4	1.7	0.608696		238467_at	DYNLL2	1.40721	1.73766		PARK2	-0.177251		ENST00000252100	TMCO6	0.23924
SNAI2	SLMAP			213905_x_at	BGN	5.6	0		204464_s_at	EDNRA	1.29428	0.867185		HOXB-AS3	0.149741		ENST00000498342	ZBTB48	0.206594
CSNK2A1	SLC38A6			201261_x_at	BGN	2.5	0.378072		204273_at	EDNRB	1.60755	0		LINC00310	-0.280593		ENST00000257515	FAM189A2	0.171233
ADSL	PCDHGA8			211725_s_at	BID	2.3	0.188451		204271_s_at	EDNRB	1.31563	1.73766		CCDC69	-0.333072		ENST00000583848	ACADVL	0.19051
HSPB6	NKAIN1			205431_s_at	BMP5	1.5	0.378072		213614_x_at	EEF1A1	1.17578	3.89984		E2F3	-0.245169		ENST00000538631	DAD1	-0.235282
PSMA3	AMOTL2			220272_at	BNC2	1.8	2.27084		206559_x_at	EEF1A1	1.16875	1.14354		EDEM3	-0.223504		ENST00000569236	NSMCE1	-0.229497
TIMM21	MAPT			225990_at	BOC	1.5	0		202023_at	EFNA1	1.25282	3.04804		KCNN3	-0.252966		ENST00000520132	RBM22	0.233753
MUSK	VEGFD			208677_s_at	BSG	1.9	3.23679		201984_s_at	EGFR	-1.16814	0.590424		TACC2	0.16582		ENST00000532297	NXF1	0.209769
OSTM1	TERF1			204821_at	BTN3A3	1.8	1.01028		221870_at	EHD2	2.3466	3.89984		TTC8	-0.249612		ENST00000570319	NDUFAB1	-0.204934
TMEM161A	ZXDB			38241_at	BTN3A3	1.5	0.378072		204211_x_at	EIF2AK2	1.20512	0.449999		GTF2E1	-0.239807		ENST00000434584	ITM2A	-0.231704
PDRG1	ATP6V0D2			228434_at	BTNL9	1.6	0		208725_at	EIF2S2	-1.16682	3.04804		40787	-0.175822		ENST00000335500	GPATCH8	0.290303
SIRT1	RANBP6			228378_at	C12orf29	2	2.27084		203617_x_at	ELK1	1.44878	3.04804		RN7SKP226	0.17661		ENST00000399577	MGRN1	0.222877
RABAC1	RAPGEF6			229442_at	C18orf54	4.1	4.49183		221773_at	ELK3	1.3122	0.449999		IDI2-AS1	-0.177114		ENST00000543164	MRPL51	-0.240722
DBP	RPS8			221272_s_at	C1orf21	-1.42073	1.49624		227874_at	EMCN	1.17743	0.867185		FERMT2	-0.184138		ENST00000511118	TMEM167A	-0.25285
RPL18	RPL7			219506_at	C1orf54	1.8	0		227803_at	ENPP5	1.21783	3.89984		MAPKAP1	-0.176955		ENST00000367089	DYNLT1	-0.244456
MLF2	SLC3A2			225353_s_at	C1QC	2.9	0		235276_at	EPSTI1	2.04582	2.32866		ECHDC3	0.104132		ENST00000587834	SEC11C	-0.269473
CTSZ	RNF186			220988_s_at	C1QTNF3	2.6	1.49624		213541_s_at	ERG	1.26434	2.32866		GCLC	0.228488		ENST00000597776	LSM4	-0.226878
AMELY	ZNF680			223499_at	C1QTNF5	1.5	1.01028		225369_at	ESAM	1.30301	3.04804		LDHA	-0.390243		ENST00000507606	STMP1	-0.233058
TUBB1	SYDE2			1554233_at	C1QTNF9	1.6	2.27084		224833_at	ETS1	1.30552	0.867185		AC003982.1	0.139284		ENST00000434415	ZNF783	0.175902
SRP54	SFXN2			1555229_a_at	C1S	6.3	0		223000_s_at	F11R	1.24394	0.449999		AC006504.5	-0.0924076		ENST00000537601	TMEM134	-0.215677
UBR5	RAB33A			1557782_s_at	C21orf62-AS1	2.4	4.49183		203989_x_at	F2R	1.615	1.73766		AC008074.3	0.16449		ENST00000287600	PDE6D	-0.320613
AQR	CLOCK			242447_at	C3orf70	1.6	3.23679		202345_s_at	FABP5	1.22668	0.449999		AC013467.1	0.264144		ENST00000586295	TXNL4A	-0.22595
GADD45B	PLA2G4C			204480_s_at	C9orf16	1.6	0.188451		222056_s_at	FAHD2A	1.20009	0		AC022639.1	0.198364		ENST00000469967	FAM162A	-0.35428
PSMA4	DCP2			219464_at	CA14	1.5	3.23679		218248_at	FAM111A	1.21551	3.89984		AC025566.1	0.179673		ENST00000369153	BOLA1	-0.235511
SLC5A5	SLITRK1			219572_at	CADPS2	1.5	3.23679		1554547_at	FAM13C	1.32363	3.89984		AC026241.1	-0.174404		ENST00000380672	BNC2	0.293447
MYH9	ZBED6			201617_x_at	CALD1	1.9	1.01028		227370_at	FAM171B	1.30958	2.32866		AC037459.2	0.399073		ENST00000512088	NDUFA2	-0.262397
RTCB	TXNIP			201616_s_at	CALD1	1.7	3.23679		212936_at	FAM172A	1.16585	0.867185		AC084117.1	-0.226702		ENST00000353598	MRPS11	-0.25981
PXMP4	CREG1			1552402_at	CALML6	-1.53569	1.01028		213249_at	FBXL7	1.21371	3.89984		AC090282.1	0.0865258		ENST00000581523	MSI2	-0.237175
GNPTG	NUDT4			200755_s_at	CALU	1.5	1.49624		225801_at	FBXO32	-1.172	0.867185		AC092611.2	0.205777		ENST00000472571	FAM104B	-0.267295
RALBP1	RPA2			202965_s_at	CAPN6	4.5	0		1559094_at	FBXO9	1.3297	3.04804		AC096949.1	-0.270287		ENST00000601028	RABAC1	-0.252083
AASDH	HERC3			202966_at	CAPN6	2.5	0		1559096_x_at	FBXO9	1.20822	1.14354		AC108062.1	-0.14159		ENST00000604268	FAM229B	-0.254695
CD74	PTTG2			1552701_a_at	CARD16	1.7	3.23679		206404_at	FGF9	1.32608	1.73766		AC122710.2	-0.192949		ENST00000519789	RMDN1	-0.265736
NNAT	ANP32E			1552703_s_at	CARD16	1.6	4.49183		203032_s_at	FH	1.15222	1.14354		AC243562.2	0.273835		ENST00000308961	NDUFA11	-0.238402
PAG1	RNF146			209970_x_at	CASP1	1.5	4.49183		205666_at	FMO1	2.16859	3.04804		ACADL	0.24604		ENST00000339624	SERF2	-0.319704
SLC39A9	ENTHD1			209790_s_at	CASP6	1.8	2.27084		202723_s_at	FOXO1	-1.15068	0.590424		ACOT11	0.28762		ENST00000593264	UQCR11	-0.254845
PRMT5	SLC1A3			213373_s_at	CASP8	1.7	2.27084		202217_at	FP565260.2	1.19765	1.14354		ACSS1	0.317933		ENST00000184266	NDUFB4	-0.297939
VAMP3	TCEAL6			212097_at	CAV1	1.6	0		210105_s_at	FYN	1.21066	2.32866		ACVR2B-AS1	0.255061		ENST00000575071	NAA38	-0.2506
CCDC130	TANGO6			203065_s_at	CAV1	1.5	1.01028		203987_at	FZD6	1.3066	1.73766		ADPRHL1	-0.315631		ENST00000481297	COX7A1	-0.318669
ARRDC2	HIGD2B			203324_s_at	CAV2	1.7	0		226470_at	GGT7	-1.18006	3.89984		AGL	-0.307246		ENST00000331837	NDN	-0.286902
TMEM14A	NAP1L1			203323_at	CAV2	1.5	0		1552316_a_at	GIMAP1	1.25222	0.449999		AKR1B15	-0.264923		ENST00000293805	BCL6B	-0.274929
TAF9	USP54			1557938_s_at	CAVIN1	1.5	0.608696		218805_at	GIMAP1-GIMAP5	1.27009	1.14354		AL021408.1	-0.146685		ENST00000375001	COL15A1	-0.271144
SGTA	H3F3B			218711_s_at	CAVIN2	1.5	4.49183		232024_at	GIMAP2	1.33888	0.867185		AL133343.1	0.240578		ENST00000518192	LEPROTL1	-0.246151
SLC22A4	DYNC1H1			213010_at	CAVIN3	1.5	1.49624		219777_at	GIMAP6	1.16676	3.04804		AL136979.1	0.180687		ENST00000301959	STEAP4	-0.243816
ISOC2	STK33			226972_s_at	CCDC136	1.6	3.23679		228776_at	GJC1	1.32045	1.14354		AL139317.1	0.143644		ENST00000397146	ITIH5	-0.235058
P4HA2	ZNF707			225723_at	CCDC167	2	1.01028		227525_at	GLCCI1	1.2072	3.04804		AL158201.1	-0.237024		ENST00000409923	FAM126A	-0.23246
CTDP1	RMND5A			225242_s_at	CCDC80	2.2	0		225706_at	GLCCI1	1.205	3.89984		AL356108.1	0.133469		ENST00000452374	COMMD9	-0.21101
EXTL3	KPNA1			227061_at	CCDC80	2	1.01028		200648_s_at	GLUL	-1.16622	0.590424		AL356124.1	-0.242136		ENST00000328557	NRROS	-0.196647
CD4	CYSRT1			209101_at	CCN2	1.7	1.49624		220108_at	GNA14	1.41828	2.32866		AL391988.1	-0.150043		ENST00000493050	LGI4	0.248897
PLIN3	SOCS6			214321_at	CCN3	2.7	1.49624		239942_at	GNG11	1.31555	1.73766		AL513548.3	0.229258		ENST00000343599	ZNF540	0.249977
IL32	RPS27L			208712_at	CCND1	3.8	0.188451		204115_at	GNG11	1.25567	0		AL590094.1	0.124238		ENST00000612582	CECR2	0.254433
SIKE1	NANOS2			226545_at	CD109	1.5	0.188451		204983_s_at	GPC4	1.20582	0.867185		AL590369.1	0.141207		ENST00000581692	TSPOAP1	0.259913
ST13	SSBP2			203645_s_at	CD163	2.6	0		1563034_at	GPD1	-1.15749	3.04804		ALDH6A1	0.370029		ENST00000336917	ZNF385B	0.280315
UBOX5	FGGY			1552509_a_at	CD300LG	1.7	0		238062_at	GPIHBP1	1.24261	2.32866		AP002884.3	-0.192275		ENST00000430711	COL28A1	0.378296
GSC2	ARPP19			203799_at	CD302	1.5	0.296202		223423_at	GPR160	1.27391	3.04804		ATP13A4-AS1	-0.0860718		ENST00000487010	COL3A1	-0.282545
GML	MYOD1			209543_s_at	CD34	1.61851	0		230684_at	GTPBP10	-1.18378	3.89984		ATP13A5-AS1	-0.225375		ENST00000622746	SOCS2	-0.321545
TXN2	ME1			206488_s_at	CD36	1.5	0		236335_at	GUCY1A2	1.21461	0.449999		ATP1B3	-0.154843		ENST00000393183	NME2	-0.279783
DNAJC17	ATG9A			212063_at	CD44	1.6	0.378072		228732_at	GUCY1A2	1.20443	1.14354		B3GLCT	-0.251866		ENST00000538137	ZNF521	-0.366885
GDAP1	VOPP1_dn			203416_at	CD53	1.6	1.01028		203817_at	GUCY1B1	1.21976	1.14354		BCL2L11	0.21546		ENST00000368407	EFNA1	-0.29094
CBX6	SPRYD7			202878_s_at	CD93	2	0		218537_at	HCFC1R1	1.3741	3.89984		BDH1	0.349449		ENST00000580465	BPTF	0.300902
TM9SF4	ZNF157			235787_at	CDC37L1	-1.40699	1.01028		206082_at	HCP5	2.01517	1.73766		BPGM	-0.29094		ENST00000398090	SLC7A2	0.259235
MAZ	OSBPL6			227850_x_at	CDC42EP5	2.3	0.608696		218839_at	HEY1	1.39769	0.867185		BRD8	0.121326		ENST00000299641	NDST2	0.258002
KEAP1	IFITM5			209055_s_at	CDC5L	1.5	4.49183		44783_s_at	HEY1	1.31135	1.14354		C15orf41	0.326883		ENST00000580670	CDK5RAP3	0.264359
FOXRED2	RPL14			207173_x_at	CDH11	1.9	0.378072		222921_s_at	HEY2	1.18686	1.73766		C17orf112	-0.303961		ENST00000623189	ALG13	-0.257875
RBX1	SNRNP27			204677_at	CDH5	1.6	0.188451		226828_s_at	HEYL	1.30389	3.04804		C1orf158	-0.162972		ENST00000599808	HOMER3	-0.204705
PPP1R15A	PIK3R1			224847_at	CDK6	2.9	0		213374_x_at	HIBCH	1.17045	0.449999		C20orf24	-0.308098		ENST00000475732	DMD	0.256236
PDK2	UBR1			224851_at	CDK6	1.6	4.49183		212642_s_at	HIVEP2	-1.17269	0		CAB39L	-0.259508		ENST00000463923	ECHDC2	0.230199
TMEM230	PCDH9			236313_at	CDKN2B	3.5	2.27084		214459_x_at	HLA-B	1.15864	3.04804		CACNB1	-0.237413		ENST00000438031	TMED2	-0.268651
[truncated: 43,793 more rows]

## Sheet: S3 - DE FL vs UTR
Data S1. Differential Gene Expression Data and Downstream Analyses, Related to Figures 1, 3, 5, 6, S2, S3
[truncated: 277 more rows]

[truncated: 7 more sheets: S4 - Tissue network modeling, S5 - Network & CC Modeling, S6 highly sig dLLM genes, S7 Network analyst Kegg, S8 KFBP1a 3'UTR covarying genes, S9 CMAP L1000 analysis, S10 metaDE analysis]
