# Supplementary material for: Molecular Transducers of Human Skeletal Muscle Remodeling under Different Loading States
Source: Cell Rep. 2020 Aug 4;32(5):107980. doi: 10.1016/j.celrep.2020.107980 (PMC7408494; doi:10.1016/j.celrep.2020.107980)
Supplement: Data S2. Input Gene List to Construct 3D Proteome Network, Related to Figures 3 and S3, Table 1, and Table S2 [file mmc3.xlsx]

## Sheet: Supplemental Data S2
Data S2. Input gene list to construct 3D proteome network, related to Table 1, Figure 3, Figure S3 and Table S2
GUCY1A2	0.41
URM1	0.41
EXT1	0.38
BCAT2	0.37
NRP1	0.36
COX7A2	0.36
SEPT8	0.36
NID2	0.36
TEAD2	0.36
PLXND1	0.35
FARP1	0.34
SLC16A1	0.34
APLNR	0.34
PRKAA2	-0.33
SLC9C1	0.32
FMNL3	0.31
TP53INP2	0.31
FKBP1A	0.31
TSPAN18	0.31
WARS	0.31
ATP5G3	0.31
N4BP2L2	-0.3
TBCB	0.3
ATP5G1	0.3
FADS2	0.3
BACE2	0.3
TPI1	0.3
SMOC2	0.3
LONRF3	-0.3
MTMR1	-0.29
PREPL	-0.29
MBNL1	-0.29
MYPN	-0.28
NDUFS2	0.28
GPC4	0.28
PPIF	0.28
KDR	0.27
MSL3	0.27
MPP1	0.27
ARHGDIB	0.27
COLGALT1	0.27
GLRX	-0.27
LYNX1	0.26
MXRA5	0.26
PPARGC1A	0.26
SIPA1L2	0.26
FRAS1	0.26
C6orf136	0.26
KIAA1109	-0.26
C1orf54	0.26
ATL2	-0.26
PCDH17	0.26
CARNS1	0.26
NNT	0.26
CAMKK2	0.25
TMEM126A	0.25
EDNRB	0.25
GM2A	0.25
PCDHGA8	-0.25
ING4	0.25
TM4SF18	0.25
COL15A1	0.25
DLC1	0.25
HSPG2	0.25
YPEL5	-0.25
GOT1	0.25
SVIP	-0.25
PDZD2	0.25
GOT2	0.25
VPS13A	-0.25
CAVIN3	0.25
FAM213A	0.24
PNRC1	-0.24
WDR74	-0.24
OXNAD1	0.24
EGFLAM	0.24
PGAP2	0.24
ZCCHC9	0.24
NDUFB8	0.24
ITPKB	0.24
LDHD	0.24
RAB33A	0.24
SMG1	-0.24
PDP1	0.24
PRDX1	-0.24
TRIM33	-0.24
ETS1	0.23
KAZALD1	0.23
CYCS	0.23
MAN2B1	0.23
COMMD10	-0.23
UQCC2	0.23
GPATCH8	-0.23
FILIP1	-0.23
TRAK2	0.23
TECR	0.23
CD55	-0.23
ATRNL1	0.23
GPI	0.22
TSPYL2	-0.22
KDM7A	-0.22
ITM2A	0.22
COPB2	0.22
CNOT7	-0.22
MRPL34	0.22
S1PR3	0.22
TMEM144	0.22
TIE1	0.22
POLE4	-0.22
CDH13	0.22
LDHA	0.22
IRAK2	-0.22
PARP3	0.22
WIPI1	0.21
C15orf57	-0.21
DENND2A	0.21
COQ10A	0.21
PIR	-0.21
ARHGEF9	0.21
ALAS1	0.21
FOXO3	-0.21
TBC1D8	0.21
TRPT1	0.21
HNRNPU	-0.21
ZNF707	-0.21
SUMO4	-0.21
TMEM64	-0.21
ARRB1	0.2
SIX4	-0.2
PPM1J	0.2
TTYH3	0.2
LSM4	0.2
SLC25A12	0.2
APOO	0.2
EPG5	-0.2
C5orf56	-0.2
USMG5	0.2
RYR1	-0.2
RANBP2	-0.2
PPP2R2A	-0.2
PLA2G12A	0.2
